# Supplementary material for: Metabolic Profiling of Chicken Embryos Exposed to Perfluorooctanoic Acid (PFOA) and Agonists to Peroxisome Proliferator-Activated Receptors
Source: PLoS One. 2015 Dec 1;10(12):e0143780. doi: 10.1371/journal.pone.0143780 (PMC4666608; doi:10.1371/journal.pone.0143780)
Supplement: S1 Tables — The tables contain the following data: Metabolite features in allantoic fluid affected by treatment or sex sorted by descending VIP-value (Table A). Metabolite features in blood plasma affected by treatment or sex sorted by descending VIP-value (Table B). Concentrations of all metabolic features measured in allantoic fluid and blood plasma (Table C). PFOA concentrations in plasma from chicken embryos treated with vehicle control or PFOA at 50, 250 or 1000 μg/egg (Table D). PFOA concentrations in liver from chicken embryos treated with vehicle control or PFOA at 50, 250 or 1000 μg/egg (Table E). Concentrations of lipids (mM) in plasma (Table F). Body weight, liver weight and liver-somatic index (Table G). Chicken embryos were treated with vehicle, GW7647, rosiglitazone or PFOA by in ovo injection on E7 and were sampled on E12. (XLSX) [file pone.0143780.s002.xlsx]

## Sheet: Contents
S1 Tables
Metabolic profiling of chicken embryos exposed to perfluorooctanoic acid (PFOA) and agonists to peroxisome proliferator-activated receptors
Anna Mattsson*1, Anna Kärrman2, Rui Pinto3,4, Björn Brunström1
1Department of Environmental Toxicology, Evolutionary Biology Centre, Uppsala University, Uppsala, Sweden.
2School of Science and Technology, Örebro University, Örebro, Sweden
3Computational Life Science Cluster (CLiC), Chemistry department (KBC) - Umeå University, Umeå, Sweden.
4Bioinformatics Infrastructure for Life Sciences, Sweden.
This file contains supplementary Tables A-G:
Table A. Metabolite features in allantoic fluid affected by treatment or sex sorted by descending VIP-value.
Table B. Metabolite features in blood plasma affected by treatment or sex sorted by descending VIP-value.
Table C. Concentrations of all metabolic features measured in allantoic fluid and blood plasma.
Table D. PFOA concentrations in plasma from chicken embryos treated with vehicle control or PFOA at 50, 250 or 1000 µg/egg.
Table E. PFOA concentrations in liver from chicken embryos treated with vehicle control or PFOA at 50, 250 or 1000 µg/egg.
Table F. Concentrations of lipids (mM) in plasma.
Table G. Body weight, liver weight and liver-somatic index.
Note 1: Chicken embryos were treated with compounds by in ovo injection on E7 and were sampled on E12.
Note 2: Metabolite concentrations in Tables A-C Tables have been O2PLS-normalized and are relative.

## Sheet: A. Allantoic fluid
Table A. Metabolite features in allantoic fluid affected by treatment or sex sorted by descending VIP-value.
				Mean concentration relative to control
OPLS-DA model	VIP	Feature Id	Instrument	GW7647 N=19	Rosi N=23	PFOA 50 N=18	PFOA 250 N=18	Female/male ratio	Mass (Da)	Retention Time (min)	Retention Index	Suggested molecular formula	Tentative identity / similar to	Match score	Super class	Class	Sub class	Mass of suggested molecular formula (Da)	Delta Mass (mDa)	CAS
GW7647 vs control	2.79182	Win008_C05	GC	1.6***	1.4***	1	1			6.4775	1193
GW7647 vs control	2.69469	Win007_C09	GC	1.5***	1.3***	1	1			6.32583	1174.9
GW7647 vs control	2.68611	Win004_C08	GC	1.3***	1.2**	1	1			5.76	1107.5
GW7647 vs control	2.64402	Win008_C06	GC	2.7***	1.7***	1	1.2			6.48	1193.3
GW7647 vs control	2.52363	361.2026@5.6644735	LC	0.5***	0.7**	0.8	0.9		361.203	5.66447		C16H31N3O4S						361.204	0.927
GW7647 vs control	2.52209	263.0855@2.2847009	LC	2.1***	1.4**	1	1		263.086	2.2847
GW7647 vs control	2.50881	Win007_C03	GC	1.3***	1	1	1			6.19083	1158.8		3-Hydroxybutanoic acid	993	Organic Acids and Derivatives	Hydroxy Acids and Derivatives	Beta Hydroxy Acids and Derivatives			300-85-6
GW7647 vs control	2.46608	Win023_C03	GC	2.5***	2.5***	1	1.1			9.04833	1561.6		2-Oxoglutaric acid	994	Organic Acids and Derivatives	Keto-Acids and Derivatives	Gamma Keto-Acids and Derivatives			328-50-7
GW7647 vs control	2.43685	623.183@2.1249466	LC	1.8***	1.8***	0.9	1.1		623.183	2.12495
GW7647 vs control	2.41487	Win022_C01	GC	2.3***	2.2***	1	1.1			8.89833	1537.3
GW7647 vs control	2.41417	344.1427@2.1164653	LC	1.5***	1.6***	1	1		344.143	2.11647		C13H20N4O7						344.133	-9.501
GW7647 vs control	2.39409	Win008_C04	GC	1.3***	1	1.1	1.1			6.46583	1191.6		Malonic acid	853	Organic Acids and Derivatives	Carboxylic Acids and Derivatives	Dicarboxylic Acids and Derivatives			141-82-2
GW7647 vs control	2.3871	Win005_C07	GC	1.4***	1.2*	1	1			5.96333	1131.7
GW7647 vs control	2.38491	582.1578@2.1747615	LC	1.7***	1.8***	1	1.2		582.158	2.17476
GW7647 vs control	2.38164	466.0837@2.1187525	LC	1.5***	1.5***	1	1.1		466.084	2.11875
GW7647 vs control	2.37133	414.1482@2.118972	LC	1.5***	1.5***	1	1.1		414.148	2.11897
GW7647 vs control	2.35998	325.1114@2.1190624	LC	1.5***	1.6***	0.9	1.1		325.111	2.11906
GW7647 vs control	2.356	Win042_C02	GC	2.1***	1.1	1.1	1.3			12.3725	2196		Cystathionine	982	Amino Acids, Peptides, and Analogues	Amino Acids and Derivatives	Alpha Amino Acids and Derivatives			56-88-2
GW7647 vs control	2.34248	Win008_C07	GC	1.4***	1.1	1.1	1			6.48917	1194.3		1-Aminocyclopropanecarboxylic acid	811	Amino Acids, Peptides, and Analogues	Amino Acids and Derivatives	Alpha Amino Acids and Derivatives			22059-21-8
GW7647 vs control	2.33635	335.1866@4.508565	LC	0.4***	0.7***	1	0.9		335.187	4.50856
GW7647 vs control	2.33299	498.1003@2.1184251	LC	1.4***	1.4***	1	1		498.1	2.11843
GW7647 vs control	2.33296	305.1682@5.353517	LC	1.7***	1.2	0.8*	0.5***		305.168	5.35352
GW7647 vs control	2.3294	349.1651@2.4087605	LC	0.6***	1	0.9	0.9		349.165	2.40876
GW7647 vs control	2.29675	262.0978@2.7961144	LC	2.6***	1.3*	1	1.1		262.098	2.79611
GW7647 vs control	2.29342	Win013_C05	GC	1.3***	1.1*	1	1.1			7.34417	1305.9		Succinic acid	957	Organic Acids and Derivatives	Carboxylic Acids and Derivatives	Dicarboxylic Acids and Derivatives			110-15-6
GW7647 vs control	2.27875	214.016@2.1190732	LC	1.3***	1.2**	1.1	0.9		214.016	2.11907
GW7647 vs control	2.24395	279.1248@2.796395	LC	3.2***	1.4*	1	1.2		279.125	2.79639
GW7647 vs control	2.2436	604.1486@2.1174603	LC	1.5***	1.5***	1	1		604.149	2.11746
GW7647 vs control	2.2377	588.1751@2.1182237	LC	1.5***	1.5***	1	1.1		588.175	2.11822
GW7647 vs control	2.23494	320.0626@3.0729218	LC	1.5***	1.1	1	1.1		320.063	3.07292
GW7647 vs control	2.23491	580.1426@3.0726147	LC	2.3***	1.3	1	1.2		580.143	3.07261
GW7647 vs control	2.2341	305.1684@5.2955093	LC	1.6***	1.2	0.8	0.7**		305.168	5.29551
GW7647 vs control	2.22909	348.0553@3.0730357	LC	1.5***	1.1	1	1.1		348.055	3.07304
GW7647 vs control	2.22797	594.1337@3.0724604	LC	2.3***	1.3	1	1.2		594.134	3.07246
GW7647 vs control	2.22684	145.0538@3.072527	LC	1.8***	1.2	1	1.1		145.054	3.07253
GW7647 vs control	2.22597	236.0816@3.0720985	LC	1.7***	1.2	1	1.1		236.082	3.0721
GW7647 vs control	2.22437	173.0488@3.0734746	LC	1.8***	1.2	1	1.1		173.049	3.07347
GW7647 vs control	2.21897	250.0981@3.072492	LC	1.8***	1.2	1	1.1		250.098	3.07249
GW7647 vs control	2.2169	278.0928@3.0723689	LC	1.8***	1.2	1	1.1		278.093	3.07237
GW7647 vs control	2.2136	394.167@3.9552917	LC	0.5***	0.7*	0.8	1		394.167	3.95529
GW7647 vs control	2.21009	316.0389@3.0725708	LC	1.5***	1.2	1	1.1		316.039	3.07257
GW7647 vs control	2.20907	302.0508@3.0722616	LC	1.6***	1.1	1	1.1		302.051	3.07226
GW7647 vs control	2.20829	147.0328@3.0722888	LC	1.7***	1.2	1	1.1		147.033	3.07229
GW7647 vs control	2.20326	375.1819@3.672254	LC	0.6***	0.9	0.9	0.9		375.182	3.67225
GW7647 vs control	2.20192	289.1012@3.249983	LC	1.8***	1.2	1	1		289.101	3.24998
GW7647 vs control	2.18584	507.1682@2.1238236	LC	1.4***	1.3*	1	1		507.168	2.12382
GW7647 vs control	2.18137	Win018_C04	GC	1.4***	1	1	1.1			8.33833	1450.1		3-Amino-2-piperidone	929	Aliphatic Heteromonocyclic Compounds	Piperidines	Piperidinones			1892-22-4
GW7647 vs control	2.1812	201.012@3.046474	LC	1.5***	1.1	1	1.1		201.012	3.04647
Rosi vs control	4.0411	308.073@4.4211636	LC	1	0.9***	1	1		308.073	4.42116
Rosi vs control	3.94992	488.0753@4.419585	LC	1	0.8***	1	1		488.075	4.41958
Rosi vs control	3.73569	180.0048@4.421465	LC	1	0.9***	1	1		180.005	4.42147
Rosi vs control	3.70633	226.0107@4.421457	LC	1	0.9***	1	1		226.011	4.42146
Rosi vs control	3.5561	337.0259@4.4213357	LC	1	0.9***	1	1		337.026	4.42134		C13H11N3O4S2						337.019	-6.803
Rosi vs control	3.49368	205.0533@4.421879	LC	1	0.9***	1	1		205.053	4.42188
Rosi vs control	3.34005	345.0497@1.1234403	LC	1.3*	1.6***	1.1	1.1		345.05	1.12344		C10H12N5O7P						345.047	-2.266
Rosi vs control	3.22402	197.0639@2.1181405	LC	1.2***	1.2***	1	1		197.064	2.11814
Rosi vs control	3.06666	466.0837@2.1187525	LC	1.5***	1.5***	1	1.1		466.084	2.11875
Rosi vs control	3.03735	582.1578@2.1747615	LC	1.7***	1.8***	1	1.2		582.158	2.17476
Rosi vs control	3.01166	344.1427@2.1164653	LC	1.5***	1.6***	1	1		344.143	2.11647		C13H20N4O7						344.133	-9.501
Rosi vs control	3.00821	498.1003@2.1184251	LC	1.4***	1.4***	1	1		498.1	2.11843
Rosi vs control	3.00337	325.1114@2.1190624	LC	1.5***	1.6***	0.9	1.1		325.111	2.11906
Rosi vs control	2.97985	333.1335@2.8639288	LC	0.9	0.7***	0.9	0.9		333.134	2.86393
Rosi vs control	2.93086	414.1482@2.118972	LC	1.5***	1.5***	1	1.1		414.148	2.11897
Rosi vs control	2.92278	Win007_C09	GC	1.5***	1.3***	1	1			6.32583	1174.9		2-Oxovaleric acid	837	Organic Acids and Derivatives	Keto-Acids and Derivatives	Short-chain Keto Acids and Derivatives			1821-02-9
Rosi vs control	2.92129	588.1751@2.1182237	LC	1.5***	1.5***	1	1.1		588.175	2.11822
Rosi vs control	2.90425	243.1118@2.1537287	LC	1	0.7***	1	1		243.112	2.15373
Rosi vs control	2.87325	294.1242@2.3692534	LC	1	0.7***	1	1		294.124	2.36925
Rosi vs control	2.87049	310.1181@1.5090439	LC	1.1	0.7***	1	1		310.118	1.50904
Rosi vs control	2.86684	604.1486@2.1174603	LC	1.5***	1.5***	1	1		604.149	2.11746
Rosi vs control	2.8451	Win008_C05	GC	1.6***	1.4***	1	1			6.4775	1193		2-Oxovaleric acid	837	Organic Acids and Derivatives	Keto-Acids and Derivatives	Short-chain Keto Acids and Derivatives			1821-02-9
Rosi vs control	2.70219	337.1651@1.8737898	LC	1.4***	1.6***	0.9	0.9		337.165	1.87379
Rosi vs control	2.6996	623.183@2.1249466	LC	1.8***	1.8***	0.9	1.1		623.183	2.12495
Rosi vs control	2.67234	160.0323@1.1950632	LC	1.1*	1.2***	1	1.1		160.032	1.19506
Rosi vs control	2.56688	325.1115@2.3554378	LC	1.3*	1.5**	0.9	1.1		325.111	2.35544
Rosi vs control	2.48849	win006_C01	GC	2.4***	2.3***	1	1			5.99583	1135.6
Rosi vs control	2.46858	241.0551@2.3510706	LC	1.2*	1.3***	0.9	1		241.055	2.35107
Rosi vs control	2.44148	202.0429@2.9548414	LC	1.1	1.3***	1	1		202.043	2.95484
Rosi vs control	2.42312	289.173@7.5030584	LC	0.9	0.7***	1.1	1.2		289.173	7.50306
Rosi vs control	2.38461	270.0441@1.1407775	LC	0.9	0.7*	0.8	1		270.044	1.14078
Rosi vs control	2.37609	344.1424@2.348947	LC	1.3	1.5**	0.9	1		344.142	2.34895
Rosi vs control	2.36419	371.1513@3.0009465	LC	1.2	1.4**	1	1.2		371.151	3.00095
Rosi vs control	2.33665	Win008_C06	GC	2.7***	1.7***	1	1.2			6.48	1193.3
Rosi vs control	2.33315	288.1166@2.9551322	LC	1.2	1.7**	1.1	1.2		288.117	2.95513
Rosi vs control	2.33066	178.0428@1.7582192	LC	1.1	1.3**	0.9	1		178.043	1.75822
Rosi vs control	2.29861	Win009_C03	GC	1.5***	1.3**	0.9	1			6.58583	1206.4		Ketoleucine	992	Lipids	Fatty Acids and Conjugates	Branched Fatty Acids			816-66-0
Rosi vs control	2.2983	335.1866@4.508565	LC	0.4***	0.7***	1	0.9		335.187	4.50856
Rosi vs control	2.26286	668.2625@6.4379454	LC	1.03*	1.04**	1	1		668.263	6.43795
Rosi vs control	2.25863	Win005_C03	GC	0.8*	0.7**	0.9	0.9			5.90417	1124.7		Oxalic acid	912	Organic Acids and Derivatives	Carboxylic Acids and Derivatives	Dicarboxylic Acids and Derivatives			144-62-7
Rosi vs control	2.25434	280.1425@2.730277	LC	1	1.1**	1	1		280.142	2.73028
Rosi vs control	2.23721	244.9972@4.421603	LC	1	0.96*	1	1		244.997	4.4216
Rosi vs control	2.20289	134.0239@1.1350567	LC	1.6*	1.4*	1.2	0.9		134.024	1.13506
Rosi vs control	2.19081	189.1159@1.9209185	LC	0.8*	0.7**	0.9	0.9		189.116	1.92092
Rosi vs control	2.18907	176.0952@1.3890611	LC	0.6	0.4*	0.6*	0.5*		176.095	1.38906
Rosi vs control	2.18367	507.1682@2.1238236	LC	1.4***	1.3*	1	1		507.168	2.12382
Rosi vs control	2.16743	245.1563@2.2907295	LC	0.8*	0.7*	0.8*	0.9		245.156	2.29073
Rosi vs control	2.16362	Win023_C06	GC	2.8***	1.8*	0.8	1.1			9.07083	1565.2
Rosi vs control	2.11165	357.1997@6.9691257	LC	1.1	0.8*	0.9	0.9		357.2	6.96913
PFOA 250 vs control	4.33849	305.1684@5.2955093	LC	1.6***	1.2	0.8	0.7**		305.168	5.29551
PFOA 250 vs control	3.40178	331.184@6.373359	LC	1.3*	1	0.9	0.7**		331.184	6.37336		C13H25N5O5						331.186	1.569
PFOA 250 vs control	3.02762	333.2005@6.5291867	LC	1.3*	1.1	0.9	0.8*		333.2	6.52919
PFOA 250 vs control	2.55088	155.0353@0.6447272	LC	0.6	0.4*	0.4*	0.3*		155.035	0.644727		C3H10NO4P						155.035	-0.556
Females vs males	4.4525	142.0994@4.837948	LC					0.69***	142.099	4.83795		C8H14O2						142.099	-0.02
Females vs males	4.41403	202.1046@4.8305182	LC					0.68***	202.105	4.83052
Females vs males	4.12529	174.0724@2.4108107	LC					0.75***	174.072	2.41081		C11H10O2						174.068	-4.32
Females vs males	3.54	243.1118@2.1537287	LC					1.25***	243.112	2.15373
Females vs males	3.46787	230.136@6.280078	LC					0.75***	230.136	6.28008		C15H18O2						230.131	-5.32
Females vs males	3.45617	160.0554@1.5613962	LC					0.71***	160.055	1.5614		C10H8O2						160.052	-2.971
Females vs males	3.29954	287.1562@4.436527	LC					0.71***	287.156	4.43653
Females vs males	3.26319	294.1242@2.3692534	LC					1.21***	294.124	2.36925
Females vs males	3.19452	Win013_C06	GC					1.18***		7.43083	1765.2		Glyceric acid	987	Carbohydrates and Carbohydrate Conjugates	Sugar Acids and Derivatives				473-81-4
Females vs males	3.186	Win054_C03	GC					0.84***		14.3175	1422.1		Lactose	974	Carbohydrates and Carbohydrate Conjugates	Disaccharides	Dihexoses			63-42-3
Females vs males	2.97414	200.0888@3.8980184	LC					0.72***	200.089	3.89802
Females vs males	2.85466	Win046_C03	GC					1.41***		13.0208	2344.9									495-27-2
Females vs males	2.80446	Win047_C01	GC					0.92**		13.1242	2369.4		Glucosamine 6-phosphate	801	Carbohydrates and Carbohydrate Conjugates	Monosaccharides	Hexoses			3616-42-0
Females vs males	2.7677	233.1093@4.7234607	LC					0.78**	233.109	4.72346
Females vs males	2.73691	Win023_C05	GC					1.11**		9.05667	1562.9
Females vs males	2.71191	Win018_C02	GC					1.25**		8.26917	1439.6
Females vs males	2.62694	Win063_C01	GC					0.91**		15.5833	2991.7
Females vs males	2.60832	Win030_C08	GC					1.27**		10.2817	1774		Glutamine	817	Amino Acids, Peptides, and Analogues	Amino Acids and Derivatives	Alpha Amino Acids and Derivatives			56-85-9
Females vs males	2.5313	387.1304@1.5605307	LC					0.85**	387.13	1.56053
Twenty control embryos were analyzed. Female/male ratios were calculated from data on 49 females and 49 males.
VIP, Variable importance for the projection, i.e. a measure of how important the variable is for discriminating the compared classes in the OPLS-DA model.
ns, not significant; *p<0.05; **p<0.01; ***p<0.001; Differences between each treatment group and the control as well as sex differences were tested using Students t-test.
Note 1: For the LC-MS analysis, the table shows molecular mass, retention time, and tentative molecular formulas or metabolite identities. Suggested molecular formulas or tentative metabolites are based on matches of acquired mass and retention time with those found in entries of our in-house database (Swedish Metabolomics Centre).
Note 2: For the GC-MS analysis, the table shows retention time, retention index, and tentative metabolites with corresponding match scores from databases. Suggested identities are based on matches of acquired mass spectra and retention indices with those of entries in our in-house mass spectra libraries (Swedish Metabolomics Centre).
Note 3: For the mass spectra libraries (GC-MS), a match score > 800 suggests that the matched compound is within the correct class whereas the exact identity is uncertain. A match score > 900 suggests a high probability of a correct identity.

## Sheet: B. Blood plasma
Table B. Metabolite features in blood plasma affected by treatment or sex sorted by descending VIP-value.
				Mean concentration relative to control
OPLS-DA model	VIP	Feature Id	Instrument	GW7647 N=20	Rosi N=22	PFOA 50 N=18	PFOA 250 N=20	Female/male ratio	Mass (Da)	Retention Time (min)	Retention Index	Suggested molecular formula	Tentative metabolite	Match score	Super class	Class	Sub class	Mass of suggested molecular formula (Da)	Delta mass (mDa)	RT in database (min)	Delta RT	CAS
GW7647 vs control	3.05147	659.5483@11.4915495	LC	0.7***	1	1	0.9		659.548	11.4915
GW7647 vs control	3.0283	362.1467@0.8461036	LC	1.2***	1.1	1.1	1		362.147	0.846104
GW7647 vs control	2.99297	581.1643@0.77029324	LC	1.3***	1.1	1.1	1.1		581.164	0.770293
GW7647 vs control	2.94672	215.047@1.6260729	LC	0.8***	0.9*	1	1		215.047	1.62607		C5H14NO6P						215.056	8.874
GW7647 vs control	2.91817	Win039_C07	GC	1.8***	1.2	1.3	1.3			11.8692	2082.6
GW7647 vs control	2.89232	565.1902@0.7699907	LC	1.2***	1.1	1.1	1		565.19	0.769991
GW7647 vs control	2.87015	Win034_C09	GC	1.3***	1.1	1.1	1			11.13	1931.8		Tyrosine		Amino Acids, Peptides, and Analogues	Amino Acids and Derivatives	Alpha Amino Acids and Derivatives					60-18-4
GW7647 vs control	2.83538	126.0428@1.2278157	LC	1.2***	1	1.1	1.1*		126.043	1.22782		C5H6N2O2	Thymine		Aromatic Heteromonocyclic Compounds	Diazines	Pyrimidines and Pyrimidine Derivatives	126.043	0.13	1.25	-0.0221843	65-71-4
GW7647 vs control	2.80861	1316.4163@1.9465046	LC	1.1**	1.1*	1.1*	1		1316.42	1.9465
GW7647 vs control	2.80373	875.4661@10.5661745	LC	1.3***	1	1	1		875.466	10.5662
GW7647 vs control	2.8032	278.0939@1.3354088	LC	0.8***	0.9	1	1		278.094	1.33541
GW7647 vs control	2.80112	Win034_C08	GC	1.2***	1	1.1	1			11.1292	1931.6		Tyrosine	989	Amino Acids, Peptides, and Analogues	Amino Acids and Derivatives	Alpha Amino Acids and Derivatives					60-18-4
GW7647 vs control	2.77181	Win043_C02	GC	1.6***	1	1.1	1.1			12.3867	2194.4		Cystathionine	974	Amino Acids, Peptides, and Analogues	Amino Acids and Derivatives	Alpha Amino Acids and Derivatives					56-88-2
GW7647 vs control	2.76592	203.1162@0.5130696	LC	0.8***	1	1.1	0.9		203.116	0.51307
GW7647 vs control	2.71282	231.0174@1.6241412	LC	0.7**	0.8*	1	0.9		231.017	1.62414
GW7647 vs control	2.70312	1591.388@5.0202384	LC	0.8***	0.9*	1	0.9		1591.39	5.02024
GW7647 vs control	2.67257	233.1265@2.535991	LC	1.4**	1	1.1	1.1		233.126	2.53599
GW7647 vs control	2.65171	293.0903@1.5739433	LC	1.2***	1	1	1		293.09	1.57394
GW7647 vs control	2.64983	Win006_C03	GC	1.3***	1.2*	1.1*	1.1*			5.875	1120
GW7647 vs control	2.6435	202.1024@5.0303197	LC	1.4**	1.1	1.1	1.1		202.102	5.03032		C8H14N2O4						202.095	-7.043
GW7647 vs control	2.64103	373.296@9.044806	LC	0.8***	1	1	1.1		373.296	9.04481
GW7647 vs control	2.62579	1591.7203@5.018071	LC	0.8**	0.9*	1	0.9		1591.72	5.01807
GW7647 vs control	2.59048	389.2686@9.046645	LC	0.9**	1	1	1		389.269	9.04664
GW7647 vs control	2.55068	250.1317@2.1334834	LC	1.7**	1.2	1.1	0.9		250.132	2.13348
GW7647 vs control	2.53861	375.3108@8.995564	LC	0.8**	1	1	1		375.311	8.99556
GW7647 vs control	2.53123	Win066_C03	GC	1.3**	1	1	1			16.79	3215.5
GW7647 vs control	2.51242	489.1508@8.562614	LC	0.7**	0.7*	0.8*	0.8		489.151	8.56261
GW7647 vs control	2.5002	525.2855@8.361063	LC	1.4**	0.9	1.1	1		525.285	8.36106
GW7647 vs control	2.49409	146.0362@0.7772238	LC	1.3**	1.1	1.1	1		146.036	0.777224
GW7647 vs control	2.48218	355.9454@0.68034226	LC	0.9**	1	1	1		355.945	0.680342
GW7647 vs control	2.47644	Win031_C03	GC	0.8**	1	1	1			10.4425	1800.1		Citric acid	969	Organic Acids and Derivatives	Carboxylic Acids and Derivatives	Tricarboxylic Acids and Derivatives					77-92-9
GW7647 vs control	2.4751	644.1614@0.7647065	LC	1.2**	1.1	1.1	1.1*		644.161	0.764706
GW7647 vs control	2.46415	1591.051@5.0189176	LC	0.8**	0.8**	1	1		1591.05	5.01892
GW7647 vs control	2.46388	122.0486@0.675613	LC	0.7**	1	1.1	1		122.049	0.675613
GW7647 vs control	2.45475	577.2747@9.25652	LC	1.2**	1.1	1	1.1		577.275	9.25652
GW7647 vs control	2.45094	164.0449@0.7694838	LC	1.2**	1.1	1.1	1		164.045	0.769484
GW7647 vs control	2.42981	1262.4865@1.947075	LC	1.1**	1	1	1		1262.49	1.94707
GW7647 vs control	2.42402	276.0173@1.6283482	LC	0.7**	0.9	1	0.9		276.017	1.62835
GW7647 vs control	2.40865	Win088_C02	GC	1.2**	1	1	1			21.1758	3820
GW7647 vs control	2.40196	159.0686@1.1608156	LC	1.6**	1.1	1	1.4		159.069	1.16082
GW7647 vs control	2.36766	348.0675@1.5761927	LC	1.1**	1	1	1		348.067	1.57619
GW7647 vs control	2.3669	Win011_C02	GC	1.2**	1.1	1.1	1.1*			6.64	1212.1		Isoleucine	813	Amino Acids, Peptides, and Analogues	Amino Acids and Derivatives	Alpha Amino Acids and Derivatives					73-32-5
GW7647 vs control	2.36609	634.2403@1.9467853	LC	1.5*	1	1	1		634.24	1.94679
GW7647 vs control	2.34134	226.0721@1.9460537	LC	1.1**	1	1	1		226.072	1.94605
GW7647 vs control	2.33227	471.9819@0.685074	LC	0.8*	1	1	1.1		471.982	0.685074
GW7647 vs control	2.32739	827.5078@8.831237	LC	1.5*	1	1.2	1.2		827.508	8.83124
GW7647 vs control	2.31082	700.5514@10.765638	LC	1.4*	1.1	1.1	1.1		700.551	10.7656
GW7647 vs control	2.29375	Win061_C01	GC	1.4*	0.9	0.9	0.9			15.8675	3043.3
GW7647 vs control	2.28943	545.2492@8.463657	LC	1.2*	0.9	1.1	1.1		545.249	8.46366
Rosi vs control	3.38875	509.1184@2.4798179	LC	1	0.8**	1	1		509.118	2.47982
Rosi vs control	3.31988	412.135@2.4779084	LC	0.9	0.8**	1	1		412.135	2.47791		C17H24N4O6S						412.142	6.655
Rosi vs control	3.07989	118.0284@2.480333	LC	0.9	0.8**	1	1		118.028	2.48033		C4H6O4						118.027	-1.79
Rosi vs control	3.0322	1591.051@5.0189176	LC	0.8**	0.8**	1	1		1591.05	5.01892
Rosi vs control	2.95706	407.0999@1.585909	LC	1	0.9*	1	1		407.1	1.58591
Rosi vs control	2.92788	755.5465@10.73882	LC	0.9	1.4*	1	1.2		755.547	10.7388
Rosi vs control	2.78486	366.1431@1.4228548	LC	1.1	0.9*	1	1		366.143	1.42285
Rosi vs control	2.74507	558.4095@9.459733	LC	1.3	1.2*	1.2	1		558.409	9.45973
Rosi vs control	2.72089	698.2598@1.3599721	LC	1.1	1.2*	1.1	1.1		698.26	1.35997
Rosi vs control	2.69006	Win006_C03	GC	1.3***	1.2*	1.1*	1.1*			5.875	1120
PFOA 250 vs control	6.00548	307.2147@7.5065937	LC	0.9	0.9	1.3**	2.0***		307.215	7.50659		C18H29NO3						307.215	0.044
PFOA 250 vs control	5.44204	342.2883@7.526812	LC	1.1	1	0.9**	0.7***		342.288	7.52681
PFOA 250 vs control	3.81143	213.2458@7.4887733	LC	1	1	1	1.2**		213.246	7.48877
PFOA 250 vs control	3.52239	310.178@7.5343466	LC	1	1	1	1.2**		310.178	7.53435
PFOA 250 vs control	3.35262	339.3861@9.528681	LC	1.1	1.2	1.4*	1.4*		339.386	9.52868
PFOA 250 vs control	2.85422	444.3607@10.33052	LC	0.9	0.9	0.9	0.7*		444.361	10.3305
PFOA 250 vs control	2.82019	260.0508@0.69984084	LC	0.8	0.8*	0.6**	0.7*		260.051	0.699841
PFOA 250 vs control	2.67638	Win027_C13	GC	0.9	0.9	0.9	0.8*			9.73583	1674.4
Females vs males	5.03363	174.0715@2.585678	LC					0.72***	174.071	2.58568		C11H10O2						174.068	-3.42
Females vs males	4.69542	Win016_C05	GC					1.8***		7.43167	1316.6		Glyceric acid	970	Carbohydrates and Carbohydrate Conjugates	Sugar Acids and Derivatives						28305-26-2
Females vs males	4.27322	202.1024@5.0303197	LC					0.74*	202.102	5.03032
Females vs males	4.13521	146.0391@0.928375	LC					0.66***	146.039	0.928375		C9H6O2						146.037	-2.32
Females vs males	3.68727	117.0789@0.49135342	LC					1.26***	117.079	0.491353		C5H11NO2	Valine		Amino Acids, Peptides, and Analogues	Amino Acids and Derivatives	Alpha Amino Acids and Derivatives	117.079	0.08	0.52	-0.0286466	516-06-3
Females vs males	3.66485	285.0963@1.5535672	LC					1.1***	285.096	1.55357
Females vs males	3.6301	256.0671@0.50263155	LC					1.2***	256.067	0.502632		C15H12O4						256.074	6.459
Females vs males	3.57018	1609.721@1.9965726	LC					0.88***	1609.72	1.99657
Females vs males	3.4841	358.1825@1.6623209	LC					0.88***	358.183	1.66232
Females vs males	3.35672	1307.5771@1.9058985	LC					0.91***	1307.58	1.9059
Females vs males	3.25295	967.1784@5.3896832	LC					0.93***	967.178	5.38968
Females vs males	3.19815	191.0587@1.2704109	LC					1.3***	191.059	1.27041
Females vs males	3.19267	Win024_C08	GC					1.18***		9.06	1561.2		Deoxyribose	841	Carbohydrates and Carbohydrate Conjugates	Monosaccharides	Pentoses					533-67-5
Females vs males	3.1863	660.2965@1.86278	LC					0.90***	660.297	1.86278
Females vs males	3.17615	320.0568@2.2494547	LC					1.13***	320.057	2.24945
Females vs males	3.1485	135.0069@1.3014312	LC					1.12***	135.007	1.30143
Females vs males	3.07915	1407.6628@2.0127814	LC					0.89***	1407.66	2.01278
Females vs males	3.03107	332.068@2.0204039	LC					1.1**	332.068	2.0204
Females vs males	3.01403	1701.7834@2.0136511	LC					0.89**	1701.78	2.01365
Females vs males	2.94362	1283.6573@2.2785375	LC					0.93***	1283.66	2.27854
Twenty controls were analyzed. Female/male ratios were calculated from data on 49 females and 51 males.
VIP, Variable importance for the projection, i.e. a measure of how important the variable is for discriminating the compared classes in the OPLS-DA model.
ns, not significant; *p<0.05; **p<0.01; ***p<0.001; Differences between each treatment group and the control as well as sex differences were tested using Student’s t-test .
Note 1: For the LC-MS analysis, the table shows molecular mass, retention time, and tentative molecular formulas or metabolite identities. Suggested molecular formulas or tentative metabolites are based on matches of acquired mass and retention time with those found in entries of our in-house database (Swedish Metabolomics Centre).
Note 2: For the GC-MS analysis, the table shows retention time, retention index, and tentative metabolites with corresponding match scores from databases. Suggested identities are based on matches of acquired mass spectra and retention indices with those of entries in our in-house mass spectra libraries (Swedish Metabolomics Centre).
Note 3: For the mass spectra libraries (GC-MS), a match score > 800 suggests that the matched compound is within the correct class whereas the exact identity is uncertain. A match score > 900 suggests a high probability of a correct identity.

## Sheet: C. All metabolites
Table C. Concentrations of all metabolic features measured in allantoic fluid and blood plasma.
Data or internal standard (IS)						IS	IS	IS	IS	IS	IS	IS	IS	IS	IS	data	data	data	data	data	data	data	data	data	data	data	data	data	data	data	data	data	data	data	data	data	data	data	data	data	data	data	data	data	data	data	data	data	data
Instrument						GC	GC	GC	GC	GC	GC	GC	GC	GC	GC	GC	GC	GC	GC	GC	GC	GC	GC	GC	GC	GC	GC	GC	GC	GC	GC	GC	GC	GC	GC	GC	GC	GC	GC	GC	GC	GC	GC	GC	GC	GC	GC	GC	GC
Sample type						Allantoic fluid	Allantoic fluid	Allantoic fluid	Allantoic fluid	Allantoic fluid	Allantoic fluid	Allantoic fluid	Allantoic fluid	Allantoic fluid	Allantoic fluid	Allantoic fluid	Allantoic fluid	Allantoic fluid	Allantoic fluid	Allantoic fluid	Allantoic fluid	Allantoic fluid	Allantoic fluid	Allantoic fluid	Allantoic fluid	Allantoic fluid	Allantoic fluid	Allantoic fluid	Allantoic fluid	Allantoic fluid	Allantoic fluid	Allantoic fluid	Allantoic fluid	Allantoic fluid	Allantoic fluid	Allantoic fluid	Allantoic fluid	Allantoic fluid	Allantoic fluid	Allantoic fluid	Allantoic fluid	Allantoic fluid	Allantoic fluid	Allantoic fluid	Allantoic fluid	Allantoic fluid	Allantoic fluid	Allantoic fluid	Allantoic fluid
Variable number						IS1	IS2	IS3	IS4	IS5	IS6	IS7	IS8	IS9	IS10	1	2	3	4	5	6	7	8	9	10	11	12	13	14	15	16	17	18	19	20	21	22	23	24	25	26	27	28	29	30	31	32	33	34
Name						Proline	Succinic	Glutamic	Salicylic	AlphaKetoGlutarate	Putrescine	Myristic	Hexadecanoic	Cholesterol	Sucrose	Win001_C01	Win001_C02	Win001_C03	Win001_C04	Win002_C01	Win002_C02	Win003_C01	Win003_C02	Win003_C06	Win003_C07	Win003_C08	Win003_C09	Win003_C11	Win004_C02	Win004_C03	Win004_C05	Win004_C06	Win004_C07	Win004_C08	Win004_C09	Win004_C10	Win004_C11	Win005_C01	Win005_C02	Win005_C03	Win005_C04	Win005_C05	Win005_C06	Win005_C07	Win005_C08	Win006_C01	Win006_C02	Win006_C03	Win006_C04
GC-MS: Retention time																306.45	307.2	310.95	311.35	316.15	321.9	329.55	329.6	334.75	335.35	336	336.05	337.9	341.2	341.75	343.2	343.75	344.3	345.6	346.15	348.95	350.25	352.6	353.55	354.25	354.3	356.2	356.5	357.8	358.45	359.75	360.55	361.75	362.05
LC-MS: Mass (Da) @ time (min)
LC-MS: Mass spectra
Group	Sample id	Runorder	Embryo number	Replicate	Sex	Proline	Succinic	Glutamic	Salicylic	AlphaKetoGlutarate	Putrescine	Myristic	Hexadecanoic	Cholesterol	Sucrose	Win001_C01	Win001_C02	Win001_C03	Win001_C04	Win002_C01	Win002_C02	Win003_C01	Win003_C02	Win003_C06	Win003_C07	Win003_C08	Win003_C09	Win003_C11	Win004_C02	Win004_C03	Win004_C05	Win004_C06	Win004_C07	Win004_C08	Win004_C09	Win004_C10	Win004_C11	Win005_C01	Win005_C02	Win005_C03	Win005_C04	Win005_C05	Win005_C06	Win005_C07	Win005_C08	Win006_C01	Win006_C02	Win006_C03	Win006_C04
Control	001_1	27	1	A	f	280786	791963	447488	2909990	142944	120000	341786	160366	31934.3	1442280	1885080	1039560	391826	1487190	8935040	169166000	2521090	420398	181203	389923	153573	100302	177775	34415.2	241101	2707670	442079	515637	590061	293092	144974	167969	119647	218987	529038	3574860	657700	126916	404114	180138	141822	216549	8759820	941615
Control	011_1	17	11	A	f	347750	850174	469805	2770170	144161	205072	346664	169843	31621.2	1715160	2197740	1488490	400940	1460770	7709420	157338000	4273400	448216	120413	441750	194103	109638	151729	21910.5	197918	2003200	378839	527276	554707	220581	150706	146504	133294	275254	444338	2709030	302357	165936	230409	87659.9	139269	185350	7268390	690358
Control	016_1	20	16	A	f	105988	810809	432341	2608390	140495	141238	324905	162643	32876.5	1623330	1718800	935022	957711	1544930	6402710	118920000	1899660	467906	170162	348843	115567	101461	141847	40278.6	174170	2525820	563423	455410	391876	253541	84169.9	134519	126615	164402	325143	2343350	621754	99650.1	252712	145831	100588	335277	8965560	928345
Control	021_1	23	21	A	f	360233	834400	447445	2868410	147512	146962	344101	159045	32812.8	1538900	1684950	994711	485631	1461590	8623930	177385000	1749190	293715	138653	325425	161136	92066.6	164175	35110.1	225651	2515240	454644	446963	535876	252165	113896	213385	112245	197738	444440	3213000	665637	110640	380298	198189	92849.8	284655	6866180	609072
Control	126_1	74	126	C	f	412615	665359	456150	2152370	89685.8	148398	501475	209897	33252.3	1658730	1740540	1034150	266166	1548090	6505830	172408000	4055580	511172	167642	333229	136219	84704	141830	41173.2	199513	1646160	518271	424221	612163	258964	129481	199151	92642.9	322917	642547	3640060	629066	218367	441085	212610	109633	313591	8541560	619675
Control	131_1	56	131	C	f	351236	651442	554982	2427200	116951	151524	331474	174209	28761.7	1671240	1801670	987607	502189	1637390	7753970	151215000	4486980	425133	210413	385480	151378	98579.7	188508	42152	244255	2049290	479217	478387	598984	229472	116274	216458	113668	252118	548345	3157560	650748	187156	388898	180846	58264.5	239111	8116080	885656
Control	146_1	79	146	C	f	443298	728305	482782	2303750	113014	149627	518654	249988	35896.2	1901670	1473580	1015080	543456	1244030	8250180	163590000	2418980	430374	170432	303971	126280	83991.7	165597	48422.6	259033	3060760	448985	438526	567776	256993	120375	272915	184281	233018	549994	3281140	570679	169674	407028	197864	88709.4	267531	6310970	765812
Control	151_1	73	151	C	f	562275	726119	520030	2360240	110933	193880	522830	220253	31265.9	1909500	1406560	395624	522189	1353610	8761890	144993000	2056950	385195	161681	347452	159829	100021	139304	41120	222624	2151830	556692	483088	646806	304565	104605	232579	144558	149799	474198	3092050	466046	149789	330115	180572	87518.1	232548	7172570	667365
Control	196_1	88	196	D	f	279812	665205	357301	2143990	92658.5	100857	499514	258715	34723.1	1404270	1338770	1055500	441776	1356910	8465420	157030000	2675240	315304	169126	319392	136696	71298.6	156499	40811.6	221508	2314960	417272	412603	551821	289257	124475	202824	107213	206849	404303	2762720	561070	140678	316998	167563	138036	329338	8256140	296094
Control	006_1	15	6	A	m	282152	796657	398523	2539260	119116	119229	344561	169070	31344.4	1512950	2282300	1402100	574283	1303460	9546970	164654000	2734930	454889	121662	415469	190440	96370.4	153527	22356.6	203676	1977110	385606	487957	654250	208694	162390	135842	105512	242650	489246	3112470	603563	140758	330813	145738	107215	244128	7328370	363797
Control	027_1	21	27	A	m	512756	810961	458936	2786770	131739	146406	385918	151063	32580.4	1537530	1620370	906840	259565	1422520	10345400	201318000	2765650	129560	155790	279441	137097	66002.4	130678	35551.9	227259	1272750	400882	407108	559986	180075	90467.3	246948	67294.6	182754	560516	3905250	538324	172454	277633	197755	77934.8	206500	5211620	223006
Control	061_1	34	61	B	m	363920	734783	425307	2722060	129731	113027	336467	158098	30848	1497900	1474510	953303	515484	1459150	9718240	189320000	2617570	370291	174515	327364	166450	79403.3	150134	35667.5	209199	2421450	412153	415360	553637	190905	121465	254900	114515	248061	499034	3178760	586912	196387	297495	213305	52643.6	349553	7096830	378715
Control	066_1	36	66	B	m	381712	711536	340482	2779780	104039	144195	311013	177229	29160.3	1647330	2039060	975625	340128	1535630	9019050	183273000	5450140	613460	296095	286633	198933	66938.8	162227	41662.7	139957	847961	482944	262700	524137	184181	240146	267070	87463.1	513388	341511	2440270	626548	402494	328850	260390	197818	228820	10075700	-263130
Control	071_1	43	71	B	m	203007	654252	519294	2810460	126744	91777.7	266829	149513	25225.1	1503340	1639620	1078780	317131	1402080	8368370	150304000	1987680	106546	118932	276802	138764	76427.8	130582	44224.2	218251	2230980	542450	408387	521266	306836	208368	226122	128656	271159	524168	3211890	627816	170005	338198	173585	133470	264394	7250100	508460
Control	076_1	55	76	B	m	364991	630027	533100	2434900	108140	117590	345461	167565	23386.2	1703880	2037960	975617	403623	1815560	8794690	167645000	3436530	420413	223265	412011	172667	106532	185932	43802.6	209783	1532200	501361	480061	584486	268909	150907	126394	119968	229715	440158	3072370	727770	179979	398302	206544	101677	367540	8983450	786098
Control	086_1	47	86	B	m	233602	702428	583770	2833460	135164	109815	286632	156825	23951.2	1896410	1700630	858056	216390	1398780	7779720	147909000	5097360	593443	230374	325384	157854	90544.7	144367	43456	250947	2099010	455955	417922	728016	266141	112896	321233	171523	270236	477791	3295740	680347	184927	496500	166688	248250	356479	7903700	531817
Control	136_1	75	136	C	m	380083	668315	434690	2209920	91707.7	118913	488354	215322	32515.4	1451960	2072610	954770	368367	1421260	8622790	170113000	3444310	402398	210152	355144	168230	76903.3	159841	36648.5	172880	1684490	407094	423820	576540	231890	151620	190842	92479.9	265654	498880	2882550	591265	207281	365118	199387	100006	267692	8489960	267556
Control	191_1	102	191	D	m	377378	581841	325062	1921880	80733.4	119546	478062	282240	44620.8	1760110	2451780	1132090	637760	1456560	12292500	202775000	3294920	434621	144981	434507	272571	111615	171045	22362.1	268424	2145410	518771	470730	662802	242992	184407	157310	35025.1	271031	671015	4641780	610391	175852	310570	189123	177061	211338	7547820	561244
Control	201_1	95	201	D	m	416454	633292	336104	2053050	82731.3	141922	496857	248757	33616.8	1398180	2765710	826190	564726	1427890	8585130	182317000	2914100	330473	174416	348064	234226	91326.8	179592	36511.3	166886	1653730	434732	400876	540004	235839	149269	182967	83437.2	315759	487489	3082320	541866	199121	320666	189412	138845	433499	8682380	195810
Control	206_1	90	206	D	m	332568	590756	332980	1969380	88642.3	146352	479463	255181	35415.2	1655990	2217350	1268500	500445	1475110	10097000	169454000	3335390	367250	183096	382156	236480	100308	150276	34553.4	217695	2501440	496633	454652	621566	241601	184615	156160	99858.4	250518	510501	3243130	503212	137020	248445	84054	158550	152730	6844950	245994
Mean						349631	711931	442829	2.48027e+06	114842	136317	397551	194791	31790.4	1621533	1.87748e+06	1.01388e+06	460489	1.46063e+06	8.72891e+06	167056350	3.16078e+06	396038	176150	351922	170425	90221.8	157273	37109.5	213536	2.06707e+06	464900	440584	578838	245835	142275	202605	111995	254100	493133	3192015	588154	176754	343212	178863	122508	274331	7.78361e+06	510168
SD						102880	81466.4	77038.8	325624	21981.5	28104.7	88056.1	43311.2	4615.49	160644	374793	221522	164355	122193	1.31148e+06	1.98829e+07	1.05282e+06	124246	42610.6	49711.2	40425.1	13916.1	17143.4	7452.29	32500.9	519926	56576.9	55921.2	68884.5	37260.4	39353.7	53126.2	33413.6	75765.3	84202.2	503812	91425.4	61826.7	67644.2	40571.3	47628.8	70929.3	1.11065e+06	300700
Mean/control mean						1	1	1	1	1	1	1	1	1	1	1	1	1	1	1	1	1	1	1	1	1	1	1	1	1	1	1	1	1	1	1	1	1	1	1	1	1	1	1	1	1	1	1	1
SD/group mean						0.294252	0.11443	0.17397	0.131286	0.191407	0.206173	0.221496	0.222347	0.145185	0.0990695	0.199626	0.218489	0.356913	0.0836581	0.150246	0.119019	0.333088	0.313721	0.241899	0.141256	0.237202	0.154243	0.109004	0.200819	0.152203	0.251528	0.121697	0.126925	0.119005	0.151567	0.276602	0.262216	0.29835	0.298171	0.17075	0.157835	0.155445	0.349789	0.197091	0.226829	0.388781	0.258553	0.142691	0.589413
GW	012_1	9	12	A	f	377751	856648	442933	2441220	115709	109400	330970	194432	31496.9	1514290	1860950	878163	413836	1460480	9029900	154622000	3031990	498972	183582	393672	177534	117266	165401	46231.6	297554	1713010	461003	478252	942017	265890	173931	212295	162795	192505	323239	3803550	590808	110880	554517	135103	675677	213968	7979270	716576
GW	067_1	40	67	B	f	344061	725514	469521	2688930	116942	100503	331844	161818	29540.4	1605530	1628500	900383	654269	1332060	10002100	168259000	1779550	396575	175667	312229	153291	81820.8	127964	36651.3	240109	1953000	378431	402195	866850	214855	196523	253417	128549	354328	442155	3748750	439469	162060	614054	244723	285165	310168	7911250	545074
GW	077_1	33	77	B	f	249577	667706	395824	2626120	121403	105579	322613	169714	33147.8	1531880	2041850	1207830	609743	1235440	10562800	160968000	2904980	362279	97876.2	368140	209040	87558.8	151161	508.301	211985	2482520	485849	461070	889783	193407	181307	161231	77594.1	376648	373137	3189760	443264	156171	439018	142559	524691	217807	8499740	636274
GW	082_1	45	82	B	f	282732	648237	551023	2754560	124491	121346	278880	158479	26358.7	1453410	2487330	1258720	386227	1269740	10256400	151554000	3255170	465197	134966	406462	227787	117034	154833	22330.3	215327	2158300	540068	497045	719169	241934	171203	133074	116289	304585	429129	3016080	445436	160261	331063	66993.6	502726	218146	7805520	816492
GW	127_1	58	127	C	f	244585	521939	445385	2156110	99820.2	129435	338173	174113	26567.7	1677690	1847760	-162313	841169	1252320	9271850	171939000	3656180	398870	139037	423348	198546	81713.4	178361	11735.3	185014	1851970	629931	486223	794386	245135	122478	198537	31157.6	193584	315730	3113880	541945	170674	421702	190908	44646	142774	7119760	566133
GW	132_1	64	132	C	f	363702	630031	549466	2190690	92645.2	137523	431847	207327	32363.9	1481000	1853140	1026620	568940	1458320	8202290	169581000	2627690	353034	165623	350948	138872	87665.6	162342	43987.3	233873	1967070	365831	473076	762797	231897	187013	237546	117259	353307	516312	3568440	548197	155710	545857	205122	334272	346580	8692870	612662
GW	192_1	81	192	D	f	246708	633170	393951	1956970	85340.2	127504	506097	249475	32307.7	1540280	1771870	773435	649248	1449300	10276800	175401000	2755580	335064	169778	333791	122852	94073.7	176486	41387.5	241643	2268890	439003	470161	748280	350249	151952	180008	134527	237606	451281	3313060	605323	154424	470847	174003	224860	306304	7644190	608886
GW	197_1	89	197	D	f	220821	677959	423822	2158560	93527.3	131910	534303	271977	35895.9	1691580	1715640	980787	583293	1556410	9177310	157244000	4783620	479589	218423	326309	126694	82152	165611	41022.4	189418	1846860	463764	444447	766016	267619	172071	229427	113278	280048	386300	2972290	691255	172644	490393	187371	213644	400786	8928510	731123
GW	202_1	94	202	D	f	431035	673930	393844	2134480	98526.2	118231	530220	289520	36460.9	1876690	2133290	844334	424730	1485190	11390000	180831000	3815020	394775	192230	370503	202057	108670	158445	42653.6	288194	2075760	557959	473910	735825	286664	164032	215219	115380	265931	446848	3344830	475931	174290	488996	199024	268061	345187	8683940	686648
GW	002_1	2	2	A	m	281481	570812	236235	1737680	61995	53891.8	225555	127958	22740.5	1253390	1884210	1063980	596776	1488890	8176760	155519000	4853080	786389	182034	359192	151754	100665	160898	40515.3	224526	2233050	435197	438285	697468	271486	171559	183349	144002	366619	388713	2394110	641410	169977	440371	180494	227181	330360	7666470	945031
GW	007_1	3	7	A	m	213198	717302	305507	1915670	76727.3	72281.9	259702	150228	25276.1	1351400	1890520	926186	354118	1593000	7885290	133648000	2805950	486550	216510	416532	143084	121412	162648	43877.4	196015	2693620	508693	527283	683617	274575	115442	226770	172510	259648	410548	2463280	687990	110440	522382	140460	189273	310926	7915310	1022640
GW	017_1	16	17	A	m	294320	866342	475424	2661190	142865	93884.7	363256	172422	32586.3	1492580	1429990	977962	384802	1478940	10714700	173047000	2488340	311649	139405	359394	139286	107861	146048	41362.3	256081	2540460	568305	517816	811359	249150	129215	241095	134523	125112	460718	3635190	574533	105268	521208	155566	248536	330918	5734800	669892
GW	022_1	4	22	A	m	262893	689243	317213	1913280	76542.2	61900.2	266748	159099	25349.3	1296870	1899060	813595	449990	1426020	10179100	157838000	2072800	291121	149985	389344	155784	117836	150182	42155.2	282014	2256990	566956	510417	763703	323927	134443	251365	173100	209832	431196	3180740	634464	182718	550186	182526	231595	262498	6877830	711283
GW	028_1	5	28	A	m	235427	751289	340985	2096990	88629.2	96122	287466	167327	25649.5	1346670	1350520	753748	384477	1524100	8940140	152994000	3356020	345277	244918	382901	134947	106522	147739	49537	202864	2780740	556385	520708	743295	278238	67482	309441	211433	291157	331124	2767230	523809	199840	625316	184689	272552	237377	6864640	570529
GW	062_1	41	62	B	m	147975	710126	487567	2685120	124234	135735	259756	138667	23701.6	1557440	2072230	650842	157947	1392400	8341260	144361000	3134810	522756	200085	403822	167493	127462	186196	180045	166030	1825050	522192	492079	700323	313689	99499.5	254129	143049	268792	378205	2685250	587045	164175	420317	136995	262069	363872	6518440	815790
GW	072_1	52	72	B	m	281402	551880	478576	2278160	96175	106446	336470	171943	27612.8	1417310	1860360	1259750	432604	1447360	9831490	172964000	3368860	361484	102620	367121	172570	101003	144388	29188	195590	2129490	404944	478427	708304	240229	178367	-22812.5	110533	324736	472236	3118600	598944	142985	341651	87453.2	164383	180702	6218580	613630
GW	087_1	32	87	B	m	270493	788872	455537	2886130	140384	116330	340708	166087	35292.3	1480770	1773890	711360	319950	1507070	10455400	167585000	4143550	377246	155271	335343	137458	108610	157371	42076.7	277658	2134730	468925	485219	884090	290829	135810	287363	195354	232652	456603	3548870	570684	152039	617534	141320	316316	237876	6436540	1011280
GW	147_1	63	147	C	m	373653	631995	567623	2200570	103856	131502	455585	193636	28633.2	1698400	2113730	809300	503507	1530610	9015340	173909000	3503730	503341	162401	413416	153431	115470	183090	36321.9	264883	2234770	554621	568497	678259	307581	153881	194453	158383	259049	592532	3760190	519016	163643	462227	169943	201368	313682	7897980	1089100
GW	152_1	70	152	C	m	368708	689341	474196	2215360	98572.8	109122	478712	204546	31280	1504110	1641950	1031140	508513	1482560	9296150	158944000	6010180	547888	191928	338286	155356	88985.7	155793	43543.9	224074	1701620	461801	439376	750955	210590	155573	232444	144471	269768	412701	2781320	566570	207540	466499	179079	215758	382237	8783320	458137
GW	207_1	99	207	D	m	221993	637080	399039	2101700	91546	162038	512069	290187	33374.3	2029840	2095770	862263	358354	1511180	8472900	164533000	3944100	440795	198051	316302	168987	99272.6	159960	43703.9	220004	2671170	509524	454892	736640	253260	162398	264987	154857	316393	304829	3061290	618585	169871	491631	193037	552151	390282	8739760	762935
Mean						285626	681971	430184	2.28997e+06	102497	111034	369549	190948	29781.8	1.54006e+06	1867628	878404	479125	1.44407e+06	9473899	162287050	3414560	432943	171020	368353	161841	102653	159746	43941.7	230643	2.17595e+06	493969	480969	769157	265560	151209	212167	136952	274115	416177	3.17334e+06	565234	159280	490788	164868	297746	292122	7645936	729506
SD						70381.8	89055.4	85417.2	325557	21280.4	26586.1	100933	48078.6	4195.21	188196	256497	299228	151726	100079	986275	1.17016e+07	999735	111754	37477.6	34540.9	28810.9	14363.7	14038	34276.2	37424.6	325335	69692.7	37309.2	74319.9	39733.3	32323.4	69489.8	40037.6	65075.5	70514.8	422075	74723.5	26501.9	81571.7	40634.2	152088	73786.9	953719	173667
Mean/control mean						0.816935	0.957917	0.971445	0.923276	0.8925	0.814532	0.929563	0.980269	0.936817	0.949753	0.994753	0.866378	1.04047	0.988665	1.08535	0.971451	1.08029	1.09318	0.970873	1.04669	0.949635	1.13778	1.01572	1.18411	1.08011	1.05267	1.06253	1.09166	1.32879	1.08024	1.06279	1.0472	1.22284	1.07877	0.843945	0.994148	0.961031	0.901141	1.42998	0.92176	2.43042	1.06485	0.982313	1.42993
SD/group mean						0.246413	0.130585	0.19856	0.142166	0.207621	0.239441	0.273124	0.251789	0.140865	0.122201	0.137338	0.34065	0.316674	0.0693038	0.104104	0.0721045	0.292786	0.258126	0.219142	0.0937713	0.17802	0.139926	0.087877	0.780038	0.162262	0.149514	0.141087	0.077571	0.0966252	0.149621	0.213767	0.327524	0.292347	0.237402	0.169435	0.133007	0.132199	0.166385	0.166205	0.246464	0.510798	0.252589	0.124735	0.238062
t-test p-value						0.0272626	0.273925	0.625809	0.0723598	0.0790693	0.00581826	0.355725	0.791972	0.158003	0.149093	0.92323	0.111926	0.711529	0.641911	0.0493643	0.361059	0.439231	0.329582	0.688232	0.232282	0.444141	0.00841327	0.620621	0.389187	0.131023	0.432174	0.155761	0.0106472	3.43676e-10	0.113611	0.437603	0.62773	0.038812	0.375792	0.00332106	0.89953	0.390803	0.2526	2.77173e-07	0.282612	1.71806e-05	0.441744	0.67644	0.00749618
Rosi	013_1	10	13	A	f	401191	820714	419096	2360680	110056	119487	322218	187606	31391.1	1429750	1842490	1041680	502689	1507500	9044900	154746000	3151620	569199	181673	378155	179456	101892	182586	35882.7	193948	1981840	594643	458645	765971	260245	143027	189234	117724	208663	235027	3177200	735861	135758	408842	160381	338796	343800	8980910	476798
Rosi	068_1	42	68	B	f	356694	668211	483576	2637220	121251	119157	256907	144509	23685	1475690	2077220	1412230	512865	1326940	11323000	156243000	3856750	49848.6	124677	366881	186835	88891.1	133896	32464.2	237623	1776560	425721	444788	783444	290082	133026	138276	104540	204663	519310	3498770	492833	142145	366381	95613.9	680950	244067	7445210	277004
Rosi	083_1	31	83	B	f	343693	713286	377528	2702980	113102	97697.2	361861	158136	28810.5	1620490	1780500	833106	698895	1441640	8563860	166289000	2676370	226655	216842	293836	148956	80200.6	150428	39756.8	187138	1848510	438821	372807	672474	228542	240643	235782	151445	256539	183237	2320550	554024	171811	379399	189596	472880	263474	7401030	373252
Rosi	133_1	60	133	C	f	405857	645273	506766	2369220	110954	149795	362761	176851	27166.1	1445750	1937220	1034840	678297	1509460	8269030	159663000	3680250	336887	255636	344807	207162	89213.2	176010	39138.6	145951	1578750	423251	404355	714644	240033	129914	263994	116785	256391	207274	2595290	796797	190265	400784	210182	225272	376506	8412130	213459
Rosi	138_1	78	138	C	f	448037	660790	459459	2230060	102636	161796	491384	210309	33044.2	1563530	1336760	1078710	292574	1343480	8334210	156356000	3900990	387414	195316	325986	148052	72761.2	161374	41168.4	163074	2162900	384004	429383	730605	228442	126309	243695	122241	236222	285856	2746550	807631	123986	499155	167873	285314	504473	8735140	440689
Rosi	143_1	62	143	C	f	732059	636422	550140	2174190	100766	208930	376462	194302	27541.4	1828870	1435440	542571	190129	1462890	10762500	155695000	1038890	279284	160971	370073	133294	95134.7	164365	35338.2	141649	3575720	428473	523398	530893	246765	123246	148346	90649.5	233386	100642	2026340	505043	93353.2	255524	137856	-66985.5	266830	8351510	661954
Rosi	209_1	86	209	D	f	371113	659822	408975	2127510	93360.7	175590	524010	223995	37109.9	1569480	1747630	1077980	365464	1377900	8792870	135006000	2377430	296134	179728	359861	137858	81817.5	162042	47162.7	185957	2256870	452026	490236	536037	290977	156001	199057	120544	319737	239132	2086520	610510	213954	324980	179008	234617	321672	6176310	593667
Rosi	211_1	93	211	D	f	604690	635582	361103	2088850	102560	220875	516211	251592	33424.1	1969390	2085980	1531870	646492	1430770	9382990	145322000	2073360	314468	171706	386558	193998	102221	140532	40990.1	228291	1756260	426620	458353	954683	235429	190517	217917	160976	300318	683444	3688190	606688	149854	675058	127954	528928	188947	5846680	434835
Rosi	212_1	97	212	D	f	271220	652452	351586	2065030	88026.5	120118	507980	272856	38501.2	1570170	1652820	875791	276141	1355650	9377400	156088000	2223000	272478	198008	304585	186748	91266	154031	44080.8	234429	2110520	547207	413346	646538	268846	119722	246017	159470	266419	367710	2937810	692712	191890	382576	203174	260032	274450	7378190	354070
Rosi	215_1	83	215	D	f	240346	662431	379769	2103970	83750.2	106283	503618	215067	36281	1481160	1417830	957171	377337	1348450	7251510	119692000	1984510	222694	161058	299939	133363	75144	131566	43954.9	153666	1672330	490401	384294	700803	159438	120807	226382	130487	293229	315317	2582050	625935	159816	382836	193116	342785	259733	7645350	349610
Rosi	003_1	28	3	A	m	393886	781055	424957	2901940	144393	119885	322004	160993	28970.4	1580160	1690250	1099020	203185	1401190	10289400	151111000	2551270	449790	180627	338240	163621	79313.9	147558	38685.7	224431	1870450	511435	397225	823296	227436	163769	152716	104297	325689	327165	2548800	652134	183919	475746	183711	276012	465727	7992020	477742
Rosi	008_1	14	8	A	m	566254	844262	425390	2559880	113985	114124	335719	162289	31464.8	1386620	1892660	1094430	460270	1524090	12052300	200307000	3437180	368515	128704	350327	182089	82048.7	166913	36319.4	213058	1765020	421434	421732	601449	258426	204198	100945	75480.3	231394	432978	3359760	766253	187321	346334	190857	125122	353789	9599800	397929
Rosi	029_1	24	29	A	m	390243	722057	424033	2677920	121639	116325	357142	149533	29385.4	1337730	1331970	1433780	375504	1343610	10794000	194577000	3503410	207836	121389	325027	183581	76449	125208	17479.6	216720	2414900	462911	416832	783394	284153	140263	183791	95036.5	249613	495214	3615890	507822	145702	307353	109526	222331	215069	5727590	303493
Rosi	063_1	53	63	B	m	483993	582203	551634	2414940	108237	144279	319979	168815	26963.1	1693950	2201660	1472260	597708	1355350	11394500	164160000	4944770	434578	114806	376211	179535	87679.8	132234	24995.2	267960	2074480	479161	460966	855108	274921	176935	186302	91287.8	274747	515080	4128660	624221	128712	439247	106052	589242	309949	7114670	356892
Rosi	073_1	49	73	B	m	332459	672801	487706	2522280	115524	94309.8	271725	147283	23773.7	1506240	2214930	847161	330286	1433480	8586950	159867000	3232140	378454	229100	354909	220047	91557.5	181040	41671.8	200066	1782470	433814	385733	725241	223676	169279	242743	110527	324523	416794	2948440	687253	186999	527050	215944	183564	321545	8647660	209529
Rosi	078_1	30	78	B	m	275463	745571	397664	2809680	130168	108094	315754	164144	29712.9	1500060	2303230	889734	407584	1493550	9814560	168924000	2626200	263660	202282	342554	178444	80882.8	160577	40892.2	229951	2265420	392520	432302	741037	195047	211179	228796	136527	319399	455640	3514430	537620	185774	496150	195582	345920	376228	7263470	299753
Rosi	088_1	35	88	B	m	291553	765177	445862	2815900	129663	113324	335592	170893	32106.3	1657050	1899930	780045	314704	1510510	10050500	168191000	2402240	338354	219028	336714	183878	102588	166330	39838.7	199139	2075560	643364	469555	775918	247004	105298	272336	166978	257133	302023	2740510	664711	183275	514848	205654	284553	284754	7532630	571400
Rosi	128_1	71	128	C	m	374810	593939	374190	1922930	84014.4	126958	471875	187463	32159.6	1452690	1791910	1041180	482813	1425960	7826220	155808000	2606650	348689	178963	350006	141470	80424.7	160963	39350.1	143404	1388150	349304	442732	682778	190690	161564	173293	76744.3	233933	379239	2474850	474505	181283	315016	156426	178091	388689	7504610	241385
Rosi	148_1	61	148	C	m	352874	418772	364826	1641900	67235.1	113271	412741	186632	26181	1474390	2282380	998246	616631	1592480	10859200	195456000	3979290	472487	155268	398376	182343	74287	132194	8342.78	209101	2015370	510491	458045	226794	55463.3	35804.6	213017	48907.3	182397	178038	4295900	160819	175786	376864	229713	14494.6	119121	2312690	79838.9
Rosi	153_1	66	153	C	m	446122	734856	535443	2367790	113823	148523	464433	197315	30008.9	1671070	1897020	1103800	527747	1456350	5238440	130536000	2497180	363430	192201	370111	171373	93055.6	159599	40654	224601	1626720	424187	476158	651189	249412	140114	229505	142662	313876	594029	3883550	609688	195077	435567	211775	232793	330335	7834630	502815
Rosi	193_1	96	193	D	m	599228	636465	389299	2062060	94536.1	152233	515949	276642	36388.2	1635320	3238240	1374220	374565	1502810	14163800	211015000	2793070	330242	160926	485153	327736	124199	167215	23427.3	173425	2309660	452828	478195	670602	220096	178449	149437	62441.5	199380	420658	3714280	445100	94171	198620	123537	262428	261630	8657520	301402
Rosi	203_1	87	203	D	m	430402	654455	371703	2085380	84102	116122	497591	231982	39043.2	1490060	2119340	1013180	500558	1551400	9800430	174896000	3821490	351663	217576	355323	172402	70031.7	161110	44189.5	171378	1402620	443073	406121	671884	250283	161008	166731	74171.9	283143	348735	3027840	789803	186454	396697	186754	232741	423031	9469290	163017
Rosi	220_1	82	220	D	m	342237	669218	418224	2147650	99021.5	153023	516776	213973	34985.6	1488280	1532600	911665	510646	1410990	7459470	126293000	2441450	342781	145647	325218	117975	84645.8	146729	46742.9	245305	2088120	525480	432173	593035	231041	84489.3	231388	151759	259290	350152	2719700	631382	173606	344149	165915	211149	357086	7788840	586839
Mean						411062	677209	430823	2.33869e+06	105774	134791	406987	193617	31221.6	1.55773e+06	1.90044e+06	1.06281e+06	445351	1.43941e+06	9.54052e+06	1.61141e+08	2.9478e+06	330676	177919	353863	176531	87204.6	154978	36631.6	199577	1.99127e+06	463529	437277	688601	232889	148503	201726	113551	262178	363161	3.07095e+06	607798	164387	402138	171574	280914	315257	7.5573e+06	376842
SD						119704	87709.1	61777.1	323745	17939.6	33028.5	90621.5	38320.2	4416.03	142635	414849	243643	145151	75457.2	1.86929e+06	2.30909e+07	857479	104319	36838.6	39460.2	41597.9	12389.6	16346.4	9565.95	35461.5	444713	67881.6	37570.1	140963	50075.5	43788.1	44586.1	33444.1	42746.8	142383	637283	143938	32246.8	100937	38403.5	167902	88012.4	1.52809e+06	149210
Mean/control mean						1.1757	0.951229	0.972889	0.942919	0.921039	0.988811	1.02373	0.99397	0.982109	0.960656	1.01223	1.04826	0.967127	0.985476	1.09298	0.96459	0.932619	0.83496	1.01004	1.00552	1.03583	0.966558	0.985408	0.987121	0.934626	0.963328	0.997051	0.992494	1.18963	0.94734	1.04377	0.995664	1.0139	1.03179	0.736436	0.962073	1.0334	0.930034	1.17169	0.959249	2.29303	1.14918	0.970925	0.738663
SD/group mean						0.291207	0.129515	0.143393	0.13843	0.169603	0.245034	0.222665	0.197918	0.141441	0.0915657	0.218291	0.229244	0.325925	0.0524222	0.195931	0.143296	0.290887	0.315471	0.207053	0.111513	0.235641	0.142075	0.105475	0.261139	0.177683	0.223331	0.146445	0.0859184	0.204709	0.215019	0.294864	0.221023	0.294528	0.163045	0.392068	0.20752	0.236819	0.196163	0.251	0.223831	0.597699	0.279177	0.202201	0.395948
t-test p-value						0.0807709	0.18825	0.573887	0.161299	0.144065	0.872306	0.731825	0.925275	0.682114	0.175177	0.850851	0.49723	0.750006	0.491125	0.112051	0.377011	0.468965	0.0678581	0.884627	0.887266	0.629244	0.456215	0.655848	0.857494	0.188232	0.609029	0.943507	0.819031	0.00291683	0.347966	0.628591	0.953266	0.879706	0.6638	0.00092262	0.498095	0.602571	0.406852	0.0325515	0.5487	0.000206789	0.104175	0.58668	0.0673389
PFOA 50	004_1	26	4	A	f	365029	792692	428482	2873080	145005	119571	333634	159510	28339.3	1301570	1789270	1022730	432205	1462100	10811500	177404000	1845900	258505	175559	387283	162849	78748.3	178607	35881.2	192469	1967840	480252	489654	644801	231430	108999	167342	79394.6	156587	458037	2913920	521861	146019	327476	168040	84421.9	307924	7848150	431185
PFOA 50	009_1	8	9	A	f	228949	822656	361034	2349840	102109	137475	321986	189239	30395.1	1350090	1624960	881527	501799	1635360	7832920	119266000	3660100	525221	201621	352891	147928	101121	145509	51914.1	133819	2460950	543725	448919	474835	264597	100791	238644	136366	197500	285407	2167190	627437	154851	409501	132299	136029	282150	8260610	665521
PFOA 50	014_1	6	14	A	f	406899	777665	356855	2181970	91843	121576	297325	177274	26416.1	1477400	2034730	1021640	214585	1478280	6616990	137903000	1042460	237303	143988	372668	155957	98534.1	190801	74870.8	149127	2483230	644961	501615	404232	275722	264797	150015	170296	242433	166375	2044450	402057	172583	186537	177597	231004	343550	8910800	728541
PFOA 50	064_1	44	64	B	f	373139	727468	544261	2876430	138730	166756	279075	149135	24647.8	1506980	2350560	789851	638874	1497330	6770370	144066000	1929210	75498.6	122302	318397	156701	85874.1	159664	44058.4	178492	2728710	488365	467386	464949	291157	117255	221930	120912	374246	416497	2647450	511195	149816	392389	190974	154877	287953	7516640	498400
PFOA 50	074_1	50	74	B	f	216243	686321	537844	2556830	119898	117244	286568	152846	25549.8	1476130	2147660	987485	596851	1464570	5575920	117081000	1694150	362540	240148	374914	174660	98280.4	159152	35495.5	128982	2689480	452760	444223	400867	273971	156877	220461	148717	336040	277907	1952350	579360	149787	278474	172216	184628	227148	8370920	499917
PFOA 50	084_1	48	84	B	f	366164	693540	490592	2664890	113018	90127	273880	150256	23796.7	1423140	1682720	1002140	462795	1420380	9682190	180193000	2702680	412225	247522	319111	195045	80168	161001	43155.4	213217	1983490	473074	390051	598207	237539	244495	239801	118440	236505	411519	2997420	582986	208851	341649	215813	127592	315089	8441190	236338
PFOA 50	089_1	29	89	B	f	356481	732608	422444	2764080	127289	180585	304519	153418	28652.9	1689860	1666310	873886	924235	1663970	9175070	168533000	2406280	321118	179057	332708	143678	83386.2	146527	43209.8	188504	1894300	452067	436156	619302	280561	137239	97084.4	133866	224787	348374	2702430	454112	174856	362489	174212	134013	334674	6009620	473709
PFOA 50	134_1	59	134	C	f	291900	566955	457364	2211420	96391.9	93464.6	369312	180820	28595.6	1510260	1950400	1250030	403837	1239340	9561020	175011000	3675220	389591	113872	457838	234185	102349	166517	16335.3	194278	2027420	540499	515923	668327	271298	174239	181507	82641.9	181335	543079	3694120	463545	147890	272032	129823	119592	176155	7309780	556836
PFOA 50	144_1	76	144	C	f	419920	662967	474349	2175290	96523.4	183509	482579	197090	34434.4	1788060	1579250	1050660	504399	1192040	5670940	146359000	1409930	363444	131495	314396	116939	79489.9	155108	40521.1	212178	2465970	401469	411994	382593	249524	134734	211014	146296	299068	332174	2159020	475814	141148	277334	192090	139390	296532	7744940	814351
PFOA 50	149_1	65	149	C	f	508389	668521	517510	2302190	107346	123663	463075	190904	29311.7	1479030	1435880	319015	293492	1424180	9385850	164847000	4378580	481826	171862	329987	157279	90023.1	126342	35706.7	206978	1732360	1189150	386984	566936	278971	77069.5	259562	120800	199731	535305	2980510	677490	294890	507901	175256	106456	292398	9128500	408284
PFOA 50	199_1	101	199	D	f	226938	668832	381885	2124440	98203.2	137783	513588	290020	47858.7	1609730	2205950	921483	346370	1481550	8520830	138291000	2304310	336069	208706	376774	198868	103729	176198	56734	222614	2161990	482364	473781	668513	229598	143679	158388	115743	174084	387419	3125650	606942	147792	374358	177973	161841	344019	8663620	638902
PFOA 50	019_1	22	19	A	m	244229	731004	432740	2695610	127481	129691	368747	165226	29416.4	1683200	1993310	1109910	663766	1031890	10504300	181506000	2767360	343416	115321	386936	201763	100190	166679	16912.7	218656	2258640	529542	500616	667196	255304	172317	166419	85076.9	301349	606726	3461130	569441	190922	304225	141705	51323.8	216520	6629760	649070
PFOA 50	024_1	11	24	A	m	554215	824966	377468	2454790	110183	88847.4	314823	178472	33721.7	1343810	1884320	290689	295172	1363440	8575520	185181000	2345620	128215	115905	297614	155994	90211.8	149956	38216.1	248991	1796980	606222	412437	554484	236843	170196	202401	96537.8	252285	647935	4372210	371290	174000	276395	203290	97794.1	256282	6941820	613927
PFOA 50	030_1	12	30	A	m	251036	715531	338141	2403190	108246	162229	338946	185636	34130.4	1613650	1985460	-198.501	429953	1098730	8088660	150957000	3879630	353799	140910	445279	203546	106483	171942	18749.2	172186	1867760	716263	490643	621552	284991	122596	219370	42616.9	357571	372230	2585590	412053	199155	349334	239588	103642	251095	7598230	528730
PFOA 50	069_1	51	69	B	m	231548	598357	475884	2353160	101732	112109	327659	149757	25440	1471460	1814360	857539	323645	1395760	7171970	141720000	3250320	311673	209584	319902	134762	90533.1	132181	34463.8	206173	2108000	532019	438076	474807	314794	146555	221965	132469	323025	473744	2964670	546373	176125	340396	189632	97788.4	247809	7248030	499326
PFOA 50	079_1	46	79	B	m	356350	704871	544712	2789900	139507	145513	279274	154001	25689.4	1410810	2320600	766112	698898	1405420	7705580	137271000	2507820	446923	262400	410226	188802	113177	175561	45794.5	207801	2614290	530406	467629	499103	192473	122385	197095	135051	254500	412786	2423440	493111	150506	335316	155303	100196	261675	7506110	557067
PFOA 50	129_1	67	129	C	m	294334	675353	461971	2238770	97646.1	79629.8	453449	187147	28227.2	1479080	1776810	1088800	455348	1556850	8178490	156793000	2240450	327284	186878	360733	156093	86569.2	162480	39459.1	244060	2205910	367806	461946	547082	244192	189269	205298	127446	232139	532632	3230880	498036	159103	287569	165405	115704	320591	7927300	437963
PFOA 50	194_1	84	194	D	m	41572.3	547076	293865	1740520	61363.5	109610	427963	245278	29753.6	1936250	1020790	995452	179270	1429960	9251540	164132000	1677940	70165.5	106333	255631	116661	41278.8	131068	40976.5	242894	2234760	453123	381198	660826	165090	127190	182812	96079.8	151985	571350	4080500	623490	149607	329396	169400	102027	347844	9499000	21700.8
Mean						318519	699855	438744	2.43091e+06	110140	127743	357578	180890	29687.6	1.53058e+06	1.84796e+06	846042	464750	1.40229e+06	8.2822e+06	1.54806e+08	2.53989e+06	319156	170748	356294	166762	90563.7	158627	39580.8	197857	2204560	549115	451068	551034	254336	150593	196728	116042	249732	432194	2.91683e+06	523144	171550	330710	176145	124907	283856	7.86417e+06	514432
SD						119431	78183.9	75092	305637	20475.5	31013.4	77155.2	36340.7	5518	163429	327791	323772	187623	167765	1.5155e+06	2.10099e+07	918316	126751	49896.8	51350.2	31585.4	15891.9	17595.7	14018.4	35061.3	310553	180264	41741.1	99479.7	36075.8	47378	39112.6	30734.4	68642.7	126368	678535	85237.6	36609.9	68701	27581	40636.7	48502.2	894153	180274
Mean/control mean						0.911014	0.983037	0.990777	0.980099	0.959054	0.937109	0.899452	0.928638	0.933855	0.943912	0.984279	0.834459	1.00925	0.960059	0.948824	0.926671	0.803563	0.805874	0.969332	1.01242	0.978507	1.00379	1.00861	1.06659	0.92657	1.06651	1.18115	1.0238	0.951966	1.03458	1.05847	0.970996	1.03613	0.982807	0.876426	0.913789	0.889468	0.970557	0.963571	0.984808	1.01958	1.03472	1.01035	1.00836
SD/group mean						0.374959	0.111715	0.171152	0.12573	0.185905	0.242779	0.215772	0.200899	0.185869	0.106776	0.177379	0.382691	0.403707	0.119637	0.182983	0.135717	0.361558	0.397143	0.292225	0.144123	0.189405	0.175478	0.110925	0.354172	0.177206	0.140869	0.328282	0.0925383	0.180533	0.141843	0.314608	0.198816	0.264856	0.274866	0.292387	0.232628	0.162933	0.213406	0.207738	0.156581	0.325337	0.170869	0.1137	0.350434
t-test p-value						0.394021	0.644714	0.869766	0.633946	0.500833	0.377229	0.147361	0.293928	0.209201	0.0924922	0.798575	0.0680346	0.940928	0.225163	0.336508	0.0730979	0.0618612	0.0673105	0.72099	0.791375	0.759305	0.944015	0.811607	0.495652	0.161156	0.335857	0.0546861	0.520535	0.319173	0.480499	0.55828	0.702819	0.700949	0.85388	0.0859091	0.161658	0.0300022	0.757488	0.575767	0.812708	0.869056	0.63574	0.80824	0.958614
PFOA 250	005_1	1	5	A	f	392862	536448	214040	1561660	60487.5	85012	211908	123073	22975.4	1328550	1871700	1133310	726385	1326310	7042490	156699000	1147870	186914	158350	351848	134697	109130	181150	46832.5	275974	2580610	440877	552483	519780	328923	99744.2	201764	151120	197136	672180	2969810	541430	93523	239350	129555	71331.1	276547	6753180	1605780
PFOA 250	010_1	18	10	A	f	314283	841679	442111	2764460	142516	160134	350666	171540	30414.1	1622800	1786230	1092340	402660	1558340	6638950	139698000	3316660	368416	189967	356395	118557	69129.1	155920	33905.6	199443	1767910	379654	463821	522956	234244	124467	183739	81794.9	304809	520107	3044520	507489	149242	439088	165530	117276	323649	7730030	564184
PFOA 250	015_1	7	15	A	f	559669	827849	384661	2321280	107344	132787	318167	185788	30759.6	1423740	1691460	971538	438381	1426080	7733790	154812000	5055390	589913	158725	359982	169335	88070.3	153465	45042.3	202579	2629950	450952	477266	674818	272087	121148	234007	98070.7	270485	481688	4065130	673686	164175	481238	176910	118022	278116	9949350	851009
PFOA 250	020_1	13	20	A	f	431520	842891	397887	2482820	126310	139547	328508	173728	30516.1	1456590	1787550	932998	472419	1372660	9635090	164528000	1695570	184247	184967	324662	176045	89376.7	162003	41179.1	287185	2955630	456116	445907	551831	198149	122065	201179	139381	182117	557261	3867010	597572	145253	339696	181799	105222	237351	7401120	191651
PFOA 250	065_1	39	65	B	f	30561.6	696068	426543	2603710	113475	153108	305978	168341	30062.2	1685710	1639660	1057790	325545	1532590	6245070	108585000	1434020	300103	205304	333470	148955	84453.2	138830	34311.3	184345	2339460	480011	438662	363172	292273	124448	165413	123937	240404	419793	2653710	564449	146839	222514	117855	146227	465005	9916600	486382
PFOA 250	090_1	37	90	B	f	334263	749257	468591	2757180	129618	135871	335490	159961	31234	1546950	1388070	745445	171773	1561020	9284450	171795000	2517900	400320	227928	324888	136220	91669.5	145893	42617.8	232920	2251030	501981	456775	569016	260653	95444.9	258181	180112	173164	480706	3474520	550884	177780	332771	190810	113763	213984	6914280	562797
PFOA 250	130_1	72	130	C	f	237752	623515	408873	2084380	85946.8	154844	478953	198539	29483.9	1588550	1890140	925647	456287	1428040	6597900	131385000	2500630	383160	176010	346869	132792	82701.4	158839	36745.5	142332	2233270	442992	437843	451468	230830	171795	201637	122146	285133	280502	1977040	452904	168466	261934	145790	173313	269461	7564730	437380
PFOA 250	150_1	68	150	C	f	347268	658049	453818	2134300	100507	124942	448161	180647	28122.8	1474880	1622890	1240700	482784	1667570	8393450	153413000	2788450	340308	186194	408884	177646	109267	143228	44520.7	162894	2674680	449839	485787	549128	231738	134179	99249.6	101397	100327	369603	2538740	444360	117520	157729	33433.6	140772	197617	6862870	423270
PFOA 250	195_1	100	195	D	f	284471	641394	364035	2125380	93626.1	125870	515961	234027	35171	1741490	2079760	902946	371358	1433850	8764250	158305000	3604230	414080	174281	382262	195899	97470.8	179702	45313.5	231961	1599810	447377	464094	648826	250700	140533	186728	103320	208770	532147	3323570	599122	157028	428012	174987	128316	344438	7833760	610711
PFOA 250	210_1	91	210	D	f	392340	563986	322710	1883390	78671.9	170731	477476	240272	30667.9	1932700	1682750	833627	199888	1288350	10452100	174359000	3291190	362851	166504	311673	168645	101335	160867	42775.3	278012	2383370	466898	395441	671726	284145	142439	188294	141378	231175	526334	3389520	602509	159379	398669	198575	82821.6	261293	6536620	404751
PFOA 250	213_1	85	213	D	f	281832	664368	395230	2118630	89236.5	157317	529992	225226	33722	1596820	1727250	970996	473381	1408360	7845520	143994000	2927940	393012	203753	348981	104390	91284.2	160613	42692.5	189354	2100620	449335	483025	488390	296418	145178	221556	172867	315636	328343	2493230	493357	154634	348097	212986	211742	143780	6440200	895991
PFOA 250	025_1	25	25	A	m	366615	715749	399377	2656240	138937	119402	317623	153815	28219	1394880	1589020	1404890	473467	1174250	10316700	166001000	3046360	303311	121343	368204	213919	76770.9	132731	15754.4	281843	3124430	378550	418832	672942	201986	135576	188369	82126.6	163810	559680	3461800	484780	100252	229571	115856	99618.1	275764	6060370	173670
PFOA 250	033_1	19	33	A	m	470786	850403	460443	2782150	139166	144060	342891	159694	28167.5	1673100	1602720	1020420	470299	1353070	9922540	157910000	5943170	307143	165146	283359	132026	61337.2	134091	36764.1	270779	1609800	394473	380147	752859	205933	117153	220275	68077.5	280721	524174	3807270	705905	204036	467145	186477	161200	277261	5877950	211071
PFOA 250	075_1	38	75	B	m	397655	748397	438594	2805950	124629	136938	323763	157009	29467.1	1666600	1897110	880765	640105	1430830	8196740	181790000	3544600	598292	252340	334514	154286	66402.2	165893	38545.2	184005	2065380	439800	401517	524074	229342	133506	246610	132823	349738	403477	2890970	703113	191309	391302	204465	102467	444831	7592480	297795
PFOA 250	085_1	54	85	B	m	293068	573037	497168	2346110	110149	137015	329769	167289	27356.8	1715900	1845240	1356460	491384	1308540	9040810	170666000	2549280	322372	107669	392947	220725	94898.9	155340	-2812.85	170814	2422470	568050	428482	626231	160370	172517	180714	55366.1	297424	436278	3143670	810852	149907	364687	253820	25717.5	238783	8615500	682826
PFOA 250	145_1	77	145	C	m	343383	677764	456015	2267750	100723	158082	499127	205105	31724.2	1837270	1290290	783424	434072	1409180	7991820	163522000	3368740	418721	161919	292111	122125	81230.4	140785	43248.6	276616	2092390	596840	420162	598672	261479	121770	282674	171383	295112	434747	2798830	696236	200691	445457	187698	118133	302127	7782120	784788
PFOA 250	155_1	57	155	C	m	323589	657311	555516	2422910	119397	120065	379454	190554	30233.2	1795010	1585930	1035240	322238	1467330	9161320	167813000	2360110	365978	162264	378625	151228	121652	184995	45880.6	271008	2751290	489644	523007	600051	295444	98088.4	298179	154840	128705	324226	2841450	625745	131863	367069	205901	85378.1	330268	9168360	1045910
PFOA 250	214_1	98	214	D	m	309517	644507	376977	2054140	98410.9	225243	511942	235478	35920.5	1742420	1982690	1093020	748658	1469280	6056460	146865000	2788430	336533	165460	393381	134224	125978	147550	53297	211946	3183630	560177	521340	477155	300679	194743	183477	184637	280147	340422	2536270	546691	125193	264979	57963.3	236804	134606	6444620	1140250
PFOA 250	219_1	80	219	D	m
PFOA 250	221_1	92	221	D	m
Mean						339524	695148	414588	2.34291e+06	108842	143387	389213	185005	30234.3	1.62355e+06	1.72003e+06	1.0212e+06	450060	1.42309e+06	8295525	156230000	2.99336e+06	365315	176007	349614	155095	91230.9	155661	38145.2	225223	2.37587e+06	466309	455255	570172	251966	133044	207891	125821	239156	455093	3.07095e+06	588949	152061	343295	163356	124340	278604	7.52467e+06	631679
SD						108501	97963	73113.8	348765	22641.3	28496.1	93619.7	32558.1	2946.66	163134	198264	180764	150910	114737	1.38742e+06	1.74889e+07	1.15413e+06	106183	33875.3	34797.1	32585	17778	15551	12873.7	47928.4	468815	60258.1	46526.4	95851.8	44044.9	26233.8	45796.8	39622.3	69844.4	102524	547409	99555.3	30954.3	94933.9	55145.3	49872	85850.5	1.21988e+06	374044
Mean/control mean						0.971093	0.976426	0.936227	0.94462	0.947751	1.05187	0.979026	0.94976	0.951051	1.00125	0.916135	1.00722	0.977352	0.974303	0.95035	0.935193	0.947032	0.922425	0.999187	0.993442	0.910052	1.01119	0.989748	1.02791	1.05473	1.14939	1.00303	1.0333	0.985029	1.02494	0.935118	1.02609	1.12345	0.941188	0.92286	0.962072	1.00135	0.860294	1.00024	0.913305	1.01496	1.01558	0.966734	1.23818
SD/group mean						0.319567	0.140924	0.176353	0.14886	0.208021	0.198735	0.240536	0.175985	0.0974607	0.100479	0.115268	0.177012	0.335311	0.0806253	0.167249	0.111943	0.385563	0.290661	0.192466	0.0995299	0.210096	0.194868	0.0999033	0.337493	0.212805	0.197323	0.129224	0.102199	0.16811	0.174805	0.197181	0.220292	0.31491	0.292045	0.225281	0.178254	0.169039	0.203566	0.276537	0.337577	0.401093	0.308145	0.162118	0.592143
t-test p-value						0.769946	0.568004	0.255413	0.217396	0.412923	0.446752	0.778888	0.440381	0.229371	0.969559	0.120185	0.912408	0.840298	0.337039	0.328946	0.0846251	0.642829	0.420588	0.990979	0.870648	0.209567	0.845804	0.764073	0.760357	0.38065	0.0635243	0.941155	0.388204	0.748978	0.644887	0.406095	0.745742	0.251027	0.532775	0.217607	0.482286	0.979654	0.134921	0.997535	0.326776	0.908458	0.867587	0.497744	0.274903
[truncated: 3,423 more columns]

## Sheet: D. Plasma PFOA conc.
Table D. PFOA concentrations in plasma from chicken embryos treated with vehicle control or PFOA at 50, 250 or 1000 µg/egg.
Group	Embryo number	Sex	Concentration in plasma (ng/ml)
Control	16	f	189.542
Control	86	m	126.324
Control	141	f	131.936
Control	191	m	715.784
Mean			290.896
SD			284.696
PFOA 50	19	m	1435.74
PFOA 50	139	f	2453.06
PFOA 50	154	m	1758.65
PFOA 50	204	f	2349.87
Mean			1999.33
SD			484.529
PFOA 250	70	f	5483.14
PFOA 250	186	m	5530.78
PFOA 250	216	f	8562.38
PFOA 250	219	m	5642.63
Mean			6304.73
SD			1506.58
PFOA 1000	26	f	16699.9
PFOA 1000	34	m	17962.7
PFOA 1000	37	m	18227.9
Mean			17630.2
SD			816.494
Levels of PFOA in the control samples were not higher than in the blank.

## Sheet: E. Liver PFOA conc
Table E. PFOA concentrations in liver from chicken embryos treated with vehicle control or PFOA at 50, 250 or 1000 µg/egg.
Group	Embryo number	Sex	Concentration in liver (ng/g)
Control pool	39, 40, 41, 105, 106, 107, 108	f + m	12.6938
Control pool	182, 183	f + m	105.618
Control pool	222, 184	f + m	61.4508
Control pool	223, 224,	f + m	49.5706
Control pool	225, 226, 227	f + m	96.9708
Mean			65.2608
SD			37.6106
PFOA 50	43	m	1171.59
PFOA 50	44	m	1067.07
PFOA 50	115	f	1343.04
PFOA 50	180	f	1269.28
PFOA 50	231	m	1058.7
Mean			1181.94
SD			124.573
PFOA 250	48	f	5057.58
PFOA 250	119	m	3842.64
PFOA 250	186	m	2549.35
PFOA 250	216	f	3327.1
PFOA 250	219	m	3144.33
Mean			3584.2
SD			944.476
PFOA 1000	46	f	8566.68
PFOA 1000	109	f	11371.8
PFOA 1000	110	m	14202
PFOA 1000	167	f	9186.61
PFOA 1000	236	f	10517.3
Mean			10768.9
SD			2211.69
Levels of PFOA in the control samples were not higher than in the blank

## Sheet: F. Lipids
Table F. Concentrations of lipids (mM) in plasma.
Group	Embryo number	Sex	Total Cholesterol	LDL-Cholesterola	HDL-Cholesterolb	LDL/HDL	Triacylglycerols
Control	1	f	6.2	1.5	0.65	2.30769	6.7
Control	6	m	5.1	1.3	0.57	2.2807	5.2
Control	11	f	5.2	1.4	0.65	2.15385	4.6
Control	21	f	5.7	1.6	0.54	2.96296	6.2
Control	27	m	5.2	1.2	0.58	2.06897	5.2
Control	61	m	4.6	1.2	0.54	2.22222	4.4
Control	66	m	5.7	1.8	0.55	3.27273	4.3
Control	71	m	4.8	1.7	0.56	3.03571	4.2
Control	76	m	4.6	1.6	0.62	2.58065	3.9
Control	126	f	5.9	1.9	0.63	3.01587	5
Control	131	f	4	1.1	0.58	1.89655	4.5
Control	136	m	5.8	1.8	0.57	3.15789	6.1
Control	151	f	4.2	1.6	0.56	2.85714	3.6
Control	196	f	5.4	1.4	0.57	2.45614	6.6
Control	201	m	4.9	1.6	0.53	3.01887	4.7
Mean			5.15333	1.51333	0.58	2.6192	5.01333
SD			0.642391	0.241622	0.0392792	0.448924	0.976046
GW7647	2	m	5.8	1.6	0.63	2.53968	4.5
GW7647	7	m	5.5	1.6	0.61	2.62295	5.2
GW7647	12	f	5.4	1.6	0.66	2.42424	4.6
GW7647	17	m	5.7	1.5	0.69	2.17391	4.7
GW7647	22	m	5.6	1	0.58	1.72414	6.6
GW7647	28	m	5.6	1.4	0.59	2.37288	5.2
GW7647	62	m	5	1.3	0.69	1.88406	4.6
GW7647	67	f	5.2	1.8	0.57	3.15789	3.9
GW7647	77	f	5	1.2	0.58	2.06897	4.2
GW7647	82	f	4.8	1.2	0.55	2.18182	5
GW7647	87	m	6	1.4	0.65	2.15385	6
GW7647	127	f	5.4	1.6	0.69	2.31884	4.6
GW7647	132	f	5.8	1.9	0.68	2.79412	4.1
GW7647	147	m	5.7	1.5	0.62	2.41935	5.3
GW7647	192	f	5.6	1.7	0.7	2.42857	4.8
Mean			5.47333	1.48667	0.632667	2.35102	4.88667
SD			0.341147	0.241622	0.0510555	0.354959	0.709997
Rosiglitazone	3	m	5.8	2	0.65	3.07692	4.5
Rosiglitazone	8	m	4.8	1.7	0.59	2.88136	4.3
Rosiglitazone	13	f	4.1	1.2	0.53	2.26415	4.7
Rosiglitazone	29	m	5.4	1.5	0.58	2.58621	6
Rosiglitazone	63	m	4.9	1.5	0.55	2.72727	5
Rosiglitazone	78	m	5.5	1.5	0.71	2.11268	4.3
Rosiglitazone	83	f	5.9	1.7	0.6	2.83333	5.3
Rosiglitazone	88	m	5.2	1.1	0.65	1.69231	5.6
Rosiglitazone	128	m	5.3	1.6	0.7	2.28571	4.6
Rosiglitazone	133	f	4.8	1.4	0.57	2.45614	5.3
Rosiglitazone	148	m	5	1	0.51	1.96078	7.1
Rosiglitazone	153	m	5.2	1.5	0.69	2.17391	4.5
Rosiglitazone	193	m	5	1.7	0.57	2.98246	6.3
Rosiglitazone	203	m	5.3	1.8	0.52	3.46154	6.3
Rosiglitazone	209	f	5.5	1.5	0.59	2.54237	5.6
Rosiglitazone	212	f	5.6	1.6	0.61	2.62295	6.4
Rosiglitazone	220	m	5.3	1.5	0.6	2.5	5.5
Mean			5.21176	1.51765	0.601176	2.53883	5.37059
SD			0.429945	0.248081	0.0610207	0.440171	0.840212
PFOA 50	4	f	6	1.9	0.63	3.01587	6
PFOA 50	9	f	4.6	1.2	0.53	2.26415	4.8
PFOA 50	14	f	5.1	1.5	0.55	2.72727	5.1
PFOA 50	24	m	5.7	1.8	0.63	2.85714	5.7
PFOA 50	30	m	5.9	1.5	0.69	2.17391	5
PFOA 50	64	f	5	1.4	0.59	2.37288	4.9
PFOA 50	69	m	5.7	1.3	0.63	2.06349	5.4
PFOA 50	74	f	5.4	1.6	0.56	2.85714	4.8
PFOA 50	79	m	5.9	1.5	0.56	2.67857	6
PFOA 50	84	f	6.1	1.9	0.65	2.92308	5
PFOA 50	89	f	3.8	1	0.49	2.04082	4.5
PFOA 50	129	m	6.1	1.6	0.62	2.58065	6.2
PFOA 50	134	f	5.3	1.5	0.64	2.34375	4.9
PFOA 50	144	f	4.3	1.5	0.48	3.125	4.2
PFOA 50	149	f	4.2	1.4	0.58	2.41379	3.6
PFOA 50	194	m	4.1	1.4	0.56	2.5	3.5
PFOA 50	199	f	5.1	1.3	0.58	2.24138	6.2
Mean			5.19412	1.48824	0.586471	2.53994	5.04706
SD			0.757851	0.234207	0.0568926	0.33838	0.817861
PFOA 250	5	f	5.2	2.2	0.52	4.23077	5.1
PFOA 250	10	f	5.2	1.4	0.54	2.59259	5.7
PFOA 250	15	f	4	1.4	0.49	2.85714	3.8
PFOA 250	20	f	4.9	1.5	0.56	2.67857	4.5
PFOA 250	25	m	5.7	1.5	0.52	2.88462	6
PFOA 250	65	f	5	1.1	0.55	2	4.7
PFOA 250	75	m	5.2	1.5	0.57	2.63158	5.4
PFOA 250	85	m	5.4	1.2	0.51	2.35294	5.4
PFOA 250	90	f	5.7	1.8	0.64	2.8125	4.8
PFOA 250	130	f	5.4	1.5	0.58	2.58621	5.7
PFOA 250	145	m	4.2	1.3	0.61	2.13115	3.8
PFOA 250	150	f	4.4	1.1	0.63	1.74603	4.2
PFOA 250	155	m	4.7	1.4	0.53	2.64151	4.5
PFOA 250	195	f	5.1	1.7	0.61	2.78689	5.4
PFOA 250	213	f	5.4	1.4	0.64	2.1875	6
PFOA 250	214	m	5.2	1.6	0.6	2.66667	4.9
Mean			5.04375	1.475	0.56875	2.61167	4.99375
SD			0.496614	0.272029	0.0486998	0.543955	0.71318
aLow-density lipoprotein cholesterol
bHigh-density lipoprotein cholesterol

## Sheet: G. Bw, Lw, LSI
Table G. Body weight, liver weight and liver-somatic index.
Group	Replicate	Embryo number	Sex	Body weight (g)	Liver weight (mg)	Liver-somatic index (%)
Control	A	1	f	4.35	66.3	1.52414
Control	A	6	m	4.71	79.4	1.68577
Control	A	11	f	3.89	67.4	1.73265
Control	A	16	f	4.62	84	1.81818
Control	A	21	f	4.57	64.1	1.40263
Control	A	27	m	4.02	61.5	1.52985
Control	A	38	m	4.51	77.3	1.71397
Control	A	39	m	5.04	98	1.94444
Control	B	61	m	4.42	62.8	1.42081
Control	B	66	m	4.16	64.8	1.55769
Control	B	71	m	4.41	66.3	1.5034
Control	B	76	m	4.52	73.1	1.61726
Control	B	81	m	4.89	83.5	1.70757
Control	B	86	m	4.57	86.7	1.89716
Control	C	126	f	4.41	83.9	1.90249
Control	C	131	f	4.07	72.7	1.78624
Control	C	136	m	4.09	68.2	1.66748
Control	C	141	f	4.28	64.1	1.49766
Control	C	146	f	4.33	90.8	2.097
Control	C	151	f	4.51	84.6	1.87583
Control	D	191	m	4.2	62.4	1.48571
Control	D	196	f	3.66	63.6	1.7377
Control	D	201	m	4.51	64.8	1.43681
Control	D	206	m	4.09	65.2	1.59413
Mean				4.36792	73.1458	1.67236
SD				0.312855	10.6488	0.185865
GW7647	A	2	m	3.53	56.6	1.6034
GW7647	A	7	m	4.53	76.2	1.68212
GW7647	A	12	f	3.77	64.1	1.70027
GW7647	A	17	m	4.5	71	1.57778
GW7647	A	22	m	4.44	63	1.41892
GW7647	A	28	m	5.26	77.2	1.46768
GW7647	B	62	m	4.4	81.9	1.86136
GW7647	B	67	f	3.71	61.3	1.65229
GW7647	B	72	m	4.89	83.4	1.70552
GW7647	B	77	f	4.01	68.1	1.69825
GW7647	B	82	f	4.16	68.3	1.64183
GW7647	B	87	m	4.32	72.2	1.6713
GW7647	C	127	f	3.77	72	1.90981
GW7647	C	132	f	3.55	54.7	1.54085
GW7647	C	137	m	5.73	87.8	1.53229
GW7647	C	142	f	4.25	84.1	1.97882
GW7647	C	147	m	4.34	75.7	1.74424
GW7647	C	152	m	4.63	87.5	1.88985
GW7647	D	192	f	3.99	71	1.77945
GW7647	D	197	f	4.2	79.3	1.8881
GW7647	D	202	f	3.82	69.2	1.81152
GW7647	D	207	m	3.46	58.7	1.69653
Mean				4.23909	71.9682	1.70237
SD				0.563999	9.72461	0.147578
Rosiglitazone	A	3	m	4.53	86.3	1.90508
Rosiglitazone	A	8	m	4.25	64	1.50588
Rosiglitazone	A	13	f	4.25	72.2	1.69882
Rosiglitazone	A	18	m	4.67	74.6	1.59743
Rosiglitazone	A	23	m	4.87	79.7	1.63655
Rosiglitazone	A	29	m	4.7	90.9	1.93404
Rosiglitazone	B	63	m	3.83	64.3	1.67885
Rosiglitazone	B	68	f	3.63	60.5	1.66667
Rosiglitazone	B	73	m	4.08	72.7	1.78186
Rosiglitazone	B	78	m	4.26	75.2	1.76526
Rosiglitazone	B	83	f	4.05	71.5	1.76543
Rosiglitazone	B	88	m	4.72	80.8	1.71186
Rosiglitazone	C	128	m	4.97	92	1.85111
Rosiglitazone	C	133	f	4.11	72	1.75182
Rosiglitazone	C	138	f	4.43	77.9	1.75847
Rosiglitazone	C	143	f	4.01	88.2	2.1995
Rosiglitazone	C	148	m	4.29	58.9	1.37296
Rosiglitazone	C	153	m	3.96	69.8	1.76263
Rosiglitazone	D	193	m	3.28	50.9	1.55183
Rosiglitazone	D	198	m	3.86	57.4	1.48705
Rosiglitazone	D	203	m	4.05	67.3	1.66173
Rosiglitazone	D	208	nd	4.54
Rosiglitazone	D	209	f	4.21	68.5	1.62708
Rosiglitazone	D	211	f	4.53	74.7	1.64901
Rosiglitazone	D	212	f	4.17	69	1.65468
Rosiglitazone	D	215	f	4.67	52.4	1.12206
Rosiglitazone	D	217	m	3.65	52.9	1.44932
Rosiglitazone	D	218	f	4.6	73.6	1.6
Rosiglitazone	D	220	m	4.08
Mean				4.25	71.0444	1.67211
SD				0.396295	11.2341	0.19806
PFOA 50	A	4	f	4.27	77.1	1.80562
PFOA 50	A	9	f	4.27	66.7	1.56206
PFOA 50	A	14	f	3.88	62	1.59794
PFOA 50	A	19	m	5.05	82.7	1.63762
PFOA 50	A	24	m	4.66	71.9	1.54292
PFOA 50	A	30	m	5.15	92.8	1.80194
PFOA 50	B	64	f	3.76	67.3	1.78989
PFOA 50	B	69	m	4.1	68.2	1.66341
PFOA 50	B	74	f	3.65	58.5	1.60274
PFOA 50	B	79	m	4.24	67.9	1.60142
PFOA 50	B	84	f	4.19	70.5	1.68258
PFOA 50	B	89	f	3.92	71.2	1.81633
PFOA 50	C	129	m	3.85	60	1.55844
PFOA 50	C	134	f	4.34	79.6	1.8341
PFOA 50	C	139	f	4.15	67.4	1.6241
PFOA 50	C	144	f	3.94	67.3	1.70812
PFOA 50	C	149	f	4.58	80	1.74672
PFOA 50	C	154	m	5.2	73.8	1.41923
PFOA 50	D	194	m	3.43	51.6	1.50437
PFOA 50	D	199	f	4.18	73.6	1.76077
PFOA 50	D	204	f	4.31	72	1.67053
Mean				4.24381	70.5762	1.66337
SD				0.472054	9.02252	0.114349
PFOA 250	A	5	f	4.3	78.3	1.82093
PFOA 250	A	10	f	4.41	75.6	1.71429
PFOA 250	A	15	f	4.42	71	1.60633
PFOA 250	A	20	f	3.83	61.3	1.60052
PFOA 250	A	25	m	4.99	73.7	1.47695
PFOA 250	A	33	m	4.75	81.4	1.71368
PFOA 250	B	65	f	4.09	65.3	1.59658
PFOA 250	B	70	f	3.46	53.3	1.54046
PFOA 250	B	75	m	4.86	99.1	2.03909
PFOA 250	B	80	f	4.23	78.6	1.85816
PFOA 250	B	85	m	4.53	66.6	1.4702
PFOA 250	B	90	f	4.57	80.6	1.76368
PFOA 250	C	130	f	3.72	60	1.6129
PFOA 250	C	135	m	3.78	62.5	1.65344
PFOA 250	C	140	f	4.26	73	1.71362
PFOA 250	C	145	m	4.92	87.1	1.77033
PFOA 250	C	150	f	4.59	87.9	1.91503
PFOA 250	C	155	m	4.71	72	1.52866
PFOA 250	D	195	f	4.07	81.1	1.99263
PFOA 250	D	200	f	3.85	50	1.2987
PFOA 250	D	205	f	3.75	59.5	1.58667
PFOA 250	D	210	f	4.04	72.7	1.7995
PFOA 250	D	213	f	4.1	73.9	1.80244
PFOA 250	D	214	m	3.73	57.8	1.5496
PFOA 250	D	216	f	4.66
PFOA 250	D	219	m	4.44	77.1	1.73649
PFOA 250	D	221	m	4.82	90.2	1.87137
Mean				4.29185	72.6769	1.69355
SD				0.428468	11.8748	0.171939
PFOA 1000	A	26	f	4.47	96.8	2.16555
PFOA 1000	A	34	m	5.19	103.6	1.99615
PFOA 1000	A	35	f	4.27	70	1.63934
PFOA 1000	A	36	f	4.14	88.5	2.13768
PFOA 1000	A	37	m	5.12	98.7	1.92773
Mean				4.638	91.52	1.97329
SD				0.487001	13.2059	0.211013
Note: Because of increased mortality rate in the group exposed to the highest PFOA dose (1000 µg/egg) only five embryos were weighed, all from replicate experiment A.
